# Supplementary material for: Genome-wide identification of DCL, AGO and RDR gene families and their associated functional regulatory elements analyses in banana (Musa acuminata)
Source: PLoS One. 2021 Sep 2;16(9):e0256873. doi: 10.1371/journal.pone.0256873 (PMC8412350; doi:10.1371/journal.pone.0256873)
Supplement: S1 File — (TXT) [file pone.0256873.s001.txt]

>AtDCL1
MVMEDEPREATIKPSYWLDACEDISCDLIDDLVSEFDPSSVAVNESTDENGVINDFFGGIDHILDSIKNGGGLPNNGVSD
TNSQINEVTVTPQVIAKETVKENGLQKNGGKRDEFSKEEGDKDRKRARVCSYQSERSNLSGRGHVNNSREGDRFMNRKRT
RNWDEAGNNKKKRECNNYRRDGRDREVRGYWERDKVGSNELVYRSGTWEADHERDVKKVSGGNRECDVKAEENKSKPEER
KEKVVEEQARRYQLDVLEQAKAKNTIAFLETGAGKTLIAILLIKSVHKDLMSQNRKMLSVFLVPKVPLVYQQAEVIRNQT
CFQVGHYCGEMGQDFWDSRRWQREFESKQVLVMTAQILLNILRHSIIRMETIDLLILDECHHAVKKHPYSLVMSEFYHTT
PKDKRPAIFGMTASPVNLKGVSSQVDCAIKIRNLETKLDSTVCTIKDRKELEKHVPMPSEIVVEYDKAATMWSLHETIKQ
MIAAVEEAAQASSRKSKWQFMGARDAGAKDELRQVYGVSERTESDGAANLIHKLRAINYTLAELGQWCAYKVGQSFLSAL
QSDERVNFQVDVKFQESYLSEVVSLLQCELLEGAAAEKVAAEVGKPENGNAHDEMEEGELPDDPVVSGGEHVDEVIGAAV
ADGKVTPKVQSLIKLLLKYQHTADFRAIVFVERVVAALVLPKVFAELPSLSFIRCASMIGHNNSQEMKSSQMQDTISKFR
DGHVTLLVATSVAEEGLDIRQCNVVMRFDLAKTVLAYIQSRGRARKPGSDYILMVERGNVSHAAFLRNARNSEETLRKEA
IERTDLSHLKDTSRLISIDAVPGTVYKVEATGAMVSLNSAVGLVHFYCSQLPGDRYAILRPEFSMEKHEKPGGHTEYSCR
LQLPCNAPFEILEGPVCSSMRLAQQAVCLAACKKLHEMGAFTDMLLPDKGSGQDAEKADQDDEGEPVPGTARHREFYPEG
VADVLKGEWVSSGKEVCESSKLFHLYMYNVRCVDFGSSKDPFLSEVSEFAILFGNELDAEVVLSMSMDLYVARAMITKAS
LAFKGSLDITENQLSSLKKFHVRLMSIVLDVDVEPSTTPWDPAKAYLFVPVTDNTSMEPIKGINWELVEKITKTTAWDNP
LQRARPDVYLGTNERTLGGDRREYGFGKLRHNIVFGQKSHPTYGIRGAVASFDVVRASGLLPVRDAFEKEVEEDLSKGKL
MMADGCMVAEDLIGKIVTAAHSGKRFYVDSICYDMSAETSFPRKEGYLGPLEYNTYADYYKQKYGVDLNCKQQPLIKGRG
VSYCKNLLSPRFEQSGESETVLDKTYYVFLPPELCVVHPLSGSLIRGAQRLPSIMRRVESMLLAVQLKNLISYPIPTSKI
LEALTAASCQETFCYERAELLGDAYLKWVVSRFLFLKYPQKHEGQLTRMRQQMVSNMVLYQFALVKGLQSYIQADRFAPS
RWSAPGVPPVFDEDTKDGGSSFFDEEQKPVSEENSDVFEDGEMEDGELEGDLSSYRVLSSKTLADVVEALIGVYYVEGGK
IAANHLMKWIGIHVEDDPDEVDGTLKNVNVPESVLKSIDFVGLERALKYEFKEKGLLVEAITHASRPSSGVSCYQRLEFV
GDAVLDHLITRHLFFTYTSLPPGRLTDLRAAAVNNENFARVAVKHKLHLYLRHGSSALEKQIREFVKEVQTESSKPGFNS
FGLGDCKAPKVLGDIVESIAGAIFLDSGKDTTAAWKVFQPLLQPMVTPETLPMHPVRELQERCQQQAEGLEYKASRSGNT
ATVEVFIDGVQVGVAQNPQKKMAQKLAARNALAALKEKEIAESKEKHINNGNAGEDQGENENGNKKNGHQPFTRQTLNDI
CLRKNWPMPSYRCVKEGGPAHAKRFTFGVRVNTSDRGWTDECIGEPMPSVKKAKDSAAVLLLELLNKTFS
>AtDCL2
MTMDADAMETETTDQVSASPLHFARSYQVEALEKAIKQNTIVFLETGSGKTLIAIMLLRSYAYLFRKPSPCFCVFLVPQV
VLVTQQAEALKMHTDLKVGMYWGDMGVDFWDSSTWKQEVDKYEVLVMTPAILLDALRHSFLSLSMIKVLIVDECHHAGGK
HPYACIMREFYHKELNSGTSNVPRIFGMTASLVKTKGENLDSYWKKIHELETLMNSKVYTCENESVLAGFVPFSTPSFKY
YQHIKIPSPKRASLVEKLERLTIKHRLSLGTLDLNSSTVDSVEKRLLRISSTLTYCLDDLGILLAQKAAQSLSASQNDSF
LWGELNMFSVALVKKFCSDASQEFLAEIPQGLNWSVANINGNAEAGLLTLKTVCLIETLLGYSSLENIRCIIFVDRVITA
IVLESLLAEILPNCNNWKTKYVAGNNSGLQNQTRKKQNEIVEDFRRGLVNIIVATSILEEGLDVQSCNLVIRFDPASNIC
SFIQSRGRARMQNSDYLMMVESGDLLTQSRLMKYLSGGKRMREESLDHSLVPCPPLPDDSDEPLFRVESTGATVTLSSSV
SLIYHYCSRLPSDEYFKPAPRFDVNKDQGSCTLYLPKSCPVKEVKAEANNKVLKQAVCLKACIQLHKVGALSDHLVPDMV
VAETVSQKLEKIQYNTEQPCYFPPELVSQFSAQPETTYHFYLIRMKPNSPRNFHLNDVLLGTRVVLEDDIGNTSFRLEDH
RGTIAVTLSYVGAFHLTQEEVLFCRRFQITLFRVLLDHSVENLMEALNGLHLRDGVALDYLLVPSTHSHETSLIDWEVIR
SVNLTSHEVLEKHENCSTNGASRILHTKDGLFCTCVVQNALVYTPHNGYVYCTKGVLNNLNGNSLLTKRNSGDQTYIEYY
EERHGIQLNFVDEPLLNGRHIFTLHSYLHMAKKKKEKEHDREFVELPPELCHVILSPISVDMIYSYTFIPSVMQRIESLL
IAYNLKKSIPKVNIPTIKVLEAITTKKCEDQFHLESLETLGDSFLKYAVCQQLFQHCHTHHEGLLSTKKDGMISNVMLCQ
FGCQQKLQGFIRDECFEPKGWMVPGQSSAAYSLVNDTLPESRNIYVASRRNLKRKSVADVVESLIGAYLSEGGELAALMF
MNWVGIKVDFTTTKIQRDSPIQAEKLVNVGYMESLLNYSFEDKSLLVEALTHGSYMMPEIPRCYQRLEFLGDSVLDYLIT
KHLYDKYPCLSPGLLTDMRSASVNNECYALVAVKANLHKHILYASHHLHKHISRTVSEFEQSSLQSTFGWESDISFPKVL
GDVIESLAGAIFVDSGYNKEVVFASIKPLLGCMITPETVKLHPVRELTELCQKWQFELSKAKDFDSFTVEVKAKEMSFAH
TAKASDKKMAKKLAYKEVLNLLKNSLDY
>AtDCL3
MHSSLEPEKMEEGGGSNSLKRKFSEIDGDQNLDSVSSPMMTDSNGSYELKVYEVAKNRNIIAVLGTGIDKSEITKRLIKA
MGSSDTDKRLIIFLAPTVNLVKQQCCEIRALVNLKVEEYFGAKGVDKWTSQRWDEEFSKHDVLVMTPQILLDVLRSAFLK
LEMVCLLIIDECHHTTGNHPYAKLMKEFYHESTSKPKIFGLTASAVIRKGIVSSPSNYAAQVSELERLMDSKIFNPEERE
GVEKFATTVKEGPILYNPSPSCSLELKEKLETSHLKFDASLRRLQELGKDSFLNMDNKFETYQKRLSIDYREILHCLDNL
GLICAHLAAEVCLEKISDTKEESETYKECSMVCKEFLEDILSTIGVYLPQDDKSLVDLQQNHLSAVISGHVSPKLKELFH
LLDSFRGDKQKQCLILVERIITAKVIERFVKKEASLAYLNVLYLTENNPSTNVSAQKMQIEIPDLFQHGKVNLLFITDVV
EEGFQVPDCSCMVCFDLPKTMCSYSQSQKHAKQSNSKSIMFLERGNPKQRDHLHDLMRREVLIQDPEAPNLKSCPPPVKN
GHGVKEIGSMVIPDSNITVSEEAASTQTMSDPPSRNEQLPPCKKLRLDNNLLQSNGKEKVASSKSKSSSSAAGSKKRKEL
HGTTCANALSGTWGENIDGATFQAYKFDFCCNISGEVYSSFSLLLESTLAEDVGKVEMDLYLVRKLVKASVSPCGQIRLS
QEELVKAKYFQQFFFNGMFGKLFVGSKSQGTKREFLLQTDTSSLWHPAFMFLLLPVETNDLASSATIDWSAINSCASIVE
FLKKNSLLDLRDSDGNQCNTSSGQEVLLDDKMEETNLIHFANASSDKNSLEELVVIAIHTGRIYSIVEAVSDSSAMSPFE
VDASSGYATYAEYFNKKYGIVLAHPNQPLMKLKQSHHAHNLLVDFNEEMVVKTEPKAGNVRKRKPNIHAHLPPELLARID
VPRAVLKSIYLLPSVMHRLESLMLASQLREEIDCSIDNFSISSTSILEAVTTLTCPESFSMERLELLGDSVLKYVASCHL
FLKYPDKDEGQLSRQRQSIISNSNLHRLTTSRKLQGYIRNGAFEPRRWTAPGQFSLFPVPCKCGIDTREVPLDPKFFTEN
MTIKIGKSCDMGHRWVVSKSVSDCAEALIGAYYVSGGLSASLHMMKWLGIDVDFDPNLVVEAINRVSLRCYIPKEDELIE
LERKIQHEFSAKFLLKEAITHSSLRESYSYERLEFLGDSVLDFLITRHLFNTYEQTGPGEMTDLRSACVNNENFAQVAVK
NNLHTHLQRCATVLETQINDYLMSFQKPDETGRSIPSIQGPKALGDVVESIAGALLIDTRLDLDQVWRVFEPLLSPLVTP
DKLQLPPYRELNELCDSLGYFFRVKCSNDGVKAQATIQLQLDDVLLTGDGSEQTNKLALGKAASHLLTQLEKRNISRKTS
LGDNQSSMDVNLACNHSDRETLTSETTEIQSIVIPFIGPINMKKGGPRGTLHEFCKKHLWPMPTFDTSEEKSRTPFEFID
GGEKRTSFSSFTSTITLRIPNREAVMYAGEARPDKKSSFDSAVVELLYELERRKIVIIQK
>AtDCL4
MRDEVDLSLTIPSKLLGKRDREQKNCEEEKNKNKKAKKQQKDPILLHTSAATHKFLPPPLTMPYSEIGDDLRSLDFDHAD
VSSDLHLTSSSSVSSFSSSSSSLFSAAGTDDPSPKMEKDPRKIARRYQVELCKKATEENVIVYLGTGCGKTHIAVMLIYE
LGHLVLSPKKSVCIFLAPTVALVEQQAKVIADSVNFKVAIHCGGKRIVKSHSEWEREIAANEVLVMTPQILLHNLQHCFI
KMECISLLIFDECHHAQQQSNHPYAEIMKVFYKSESLQRPRIFGMTASPVVGKGSFQSENLSKSINSLENLLNAKVYSVE
SNVQLDGFVSSPLVKVYYYRSALSDASQSTIRYENMLEDIKQRCLASLKLLIDTHQTQTLLSMKRLLKRSHDNLIYTLLN
LGLWGAIQAAKIQLNSDHNVQDEPVGKNPKSKICDTYLSMAAEALSSGVAKDENASDLLSLAALKEPLFSRKLVQLIKIL
SVFRLEPHMKCIIFVNRIVTARTLSCILNNLELLRSWKSDFLVGLSSGLKSMSRRSMETILKRFQSKELNLLVATKVGEE
GLDIQTCCLVIRYDLPETVTSFIQSRGRARMPQSEYAFLVDSGNEKEMDLIENFKVNEDRMNLEITYRSSEETCPRLDEE
LYKVHETGACISGGSSISLLYKYCSRLPHDEFFQPKPEFQFKPVDEFGGTICRITLPANAPISEIESSLLPSTEAAKKDA
CLKAVHELHNLGVLNDFLLPDSKDEIEDELSDDEFDFDNIKGEGCSRGDLYEMRVPVLFKQKWDPSTSCVNLHSYYIMFV
PHPADRIYKKFGFFMKSPLPVEAETMDIDLHLAHQRSVSVKIFPSGVTEFDNDEIRLAELFQEIALKVLFERGELIPDFV
PLELQDSSRTSKSTFYLLLPLCLHDGESVISVDWVTIRNCLSSPIFKTPSVLVEDIFPPSGSHLKLANGCWNIDDVKNSL
VFTTYSKQFYFVADICHGRNGFSPVKESSTKSHVESIYKLYGVELKHPAQPLLRVKPLCHVRNLLHNRMQTNLEPQELDE
YFIEIPPELSHLKIKGLSKDIGSSLSLLPSIMHRMENLLVAIELKHVLSASIPEIAEVSGHRVLEALTTEKCHERLSLER
LEVLGDAFLKFAVSRHLFLHHDSLDEGELTRRRSNVVNNSNLCRLAIKKNLQVYIRDQALDPTQFFAFGHPCRVTCDEVA
SKEVHSLNRDLGILESNTGEIRCSKGHHWLYKKTIADVVEALVGAFLVDSGFKGAVKFLKWIGVNVDFESLQVQDACIAS
RRYLPLTTRNNLETLENQLDYKFLHKGLLVQAFIHPSYNRHGGGCYQRLEFLGDAVLDYLMTSYFFTVFPKLKPGQLTDL
RSLSVNNEALANVAVSFSLKRFLFCESIYLHEVIEDYTNFLASSPLASGQSEGPRCPKVLGDLVESCLGALFLDCGFNLN
HVWTMMLSFLDPVKNLSNLQISPIKELIELCQSYKWDREISATKKDGAFTVELKVTKNGCCLTVSATGRNKREGTKKAAQ
LMITNLKAHENITTSHPLEDVLKNGIRNEAKLIGYNEDPIDVVDLVGLDVENLNILETFGGNSERSSSYVIRRGLPQAPS
KTEDRLPQKAIIKAGGPSSKTAKSLLHETCVANCWKPPHFECCEEEGPGHLKSFVYKVILEVEDAPNMTLECYGEARATK
KGAAEHAAQAAIWCLKHSGFLC
>MaDCL1
MGGEPTLPGPAGAAAALANGGGDPASYWFDACEDDGLCGIDFADFDPSALPSLDHVDEDGFLGEIDRILDSINGDHNAA
PLPPPNGFGGDEAKERRETVDEKVAERDGSVANGGWRYNSRKDRVCERADDRAYRRDRYRESPGRRRSRHWDEVDRRRRDGEWGRKRERDAGGEWRESRD
REWRERESRGYWERDKSGKVVFRVGSWEAETNREAKKAKLDITDQVRSPEKRPQEKREKSTEEQARQYQLDVLEQAKKKNTIAFLETGAGKTLIAVMLIQ
SVCTEMLKHNKKMLAVFLVPKVPLVYQQAEVIRERTGYKVGHYCGETGQDFWDARRWQLVPLQVLVMTAQILLNILRHSIIKMESIHLLILDECHHAVKK
HPYSLVMSEFYHTTPKDKRPAVFGMTASPVNLKGMVQEDCAIKIRNLESKLDSIVCTVKDRRELEKHVPMPLEIVVQYDKAAVLWSLHEQIKQMEVEVEQ
AAHSSSRKSKWQTESDGAANLIQKLRAINYALGELGQWCAYKVAHSFLTALQNDERANYQLDVKFQESYLKKVVALLQCQLSEGAVNDGGKNGADVHSFD
AQSVEEIEEGELPNSHAFIWSSVMFHLLYDVKSLFSVMKVHLFYATASIFQVHLVEFGKSLSVSGGEHVDVIIGAAVADGKVTPKVQALIKILLKYQHTE
DFHAIIFVERVVAALVLPKVFSELPSLSFIKCASLIGHNNNQEMRTSQMQDTIAQFRDGRITLLVATSVAEEGLDIRQCNVVIRFDLAKTVLAYIQSRGR
ARKPGSDYILMLERGNLSHETFLRNARNSEETLRKEAIERTDLSHLKDIQRLSTTDTLPGSVYQVQSTGAIVSLNSAVGLIHFYCSQLPSDRYSILRPEF
IMQRHERPGGSTEYSCKLQLPCNAPFQQLEGPLCCSMRIAQQAVCLAACKKLHEMGAFTDMLLPDKGSGEEGEKVEQNDEGDPLPGTARHREFYPEGVAS
ILRGEWILSGSEGCNSSEFHELHMYAVNCVNVGTSKDPFLTQVSCFAILFGNELDAEVLSMTMDLFVARTMITKASLVFRGTIMITETQLVSLKSFHVRL
MSIVLDIDVDPLTTPWDPAKAYLFIPVVAEKCHDPLKQIDWCLVEKIVETDAWNNPLQRAHFIYHCEGKLFLADSWIDVKDLVGRIVTAAHSGKRFYVDS
VRYDMNAENSFPRKEGYLGPLEYSSYADYYRQKYGVDLMYKRQPLIRGRGVSYCKNLLSPRFEHSEEVENEENLDKTYYVYLPPELCLIHPLPGALVRGA
QRLPSIMRRVESMLLAVQLKDMIRYPVPATKILEALTAASCQETFCYERAELLGDAYLKWVVSIFLFLKYPQKHEGQLTRMRQQMVSNMVLYQYALNKGL
QSYIQADRFAPSRWAAPENMREDGEVESDSSCYRVLSSKTLADVVEALIGVYYVEGGEVAANHLMKWIGIQVDIDPRDIPCPKPYNIPESIMRSVDFDAL
EGALNVKFRDRGLLVEAITHASRPSSGVSCYQRLEFVGDAVLDHLITKHLFFTYTDLPPGRLTDLRAAAVNNENFARVAVKHKLHVHLRHGSSALEAQIR
DFVKDVQDELSRTGFNYFGLGDCKAPKVLGDIVESIAGAIFLDNEHDASIVWKVFQPLLHPMVTPETLPMHPVRELQERCQQQAEGLEYKATRTGNIATV
EVFIDGVQIGIAQNPQKKMAQKLAARNALVVLKEKEKENAIAKDMDKNGERKNGIQIFTRQTLNDICLRRQWPMPQYRCVNEGGPAHAKRFVYAVRVNTS
DRGWTDECIGEPMPSVKKAKDSAATLLLELLSRCYPDNK
>MaDCL3
MRKNTIAVPETGAGKTLIAVMLMKEFGKRLIVDGQKMMIIFLASTVNLVNQQYEVIQDYTELDVVEYCGAQRIGEWSTD
CWEKNVKTRDVVVMIPQILLDALRRAFQTLDTVQLIVFDECHCARGNHPYARIMKEFYHDTGCKPTIFGMTASPVGGKARYSFNDSPRLTREQLLNKKLF
HLIEVTEFVKIRFFALMVMLTRNYYYNKFTTKQIIQLLSCSTNSLLSSIHVLILQPVKVCIENICSLNIGDCEFSKSTIQLVISFLKEALCTIEAILPCD
YNELIKTEVGYAMGTKNGFISSKLDKLVEISQSLRLEEEVYCLILMERVITSKVIERFMRKINITPHFPVSYLTGGGSSKDSLTPKLQRTVIDSFRAGKV
NFLLTTDIAEEGVDIPNCSCVIHFDLPKTVCSYVQSRGRARQVNSSFILMLERGNDVQKDKIFDIIGSENYLGKPSSRDNKTFLSNGHGEEIDVYCVKTT
GATVTAESSINLIYKFCEKLPKDRYFIPKPFFELYEKDGSYECSLTLPPNAAFQKIIGPMSCSSNSAKQLVSLKAFKKLHQLGALSNHLLPFHEDPQGST
FSGAGKNSFIVWTTKRKELHGMTSVHALCGSWAHKPDNVTLNAYKVHFVCDQEGENYSDFVLLVGSSLDDDVASAEIVLSLIPNKVITSYVSPCGKVHLS
AEQVEKSKLFQEFFFNGIFGRMFTGSRSSGSQREFLFREGHMISWSSMNMYLLLPLESSSNDNGFSIYWNGIHACVAIVEYLRKIYSTDDEYHSGNSTTS
CTSPCETNGENAEIVQLANKSLHIKYLKNSVVFSIHNGRIYSVLDVINDVTPEDPFDDSCGMKPSQFVSFIDYYHQKYNIVLHYPQQPLLLLKQSHNPHN
LLLKSRSEGFCKVRLLIFIATIILMNLNYQLLSENLYLYGNLCHSVIWIVADASTGDKAIMEKEQIHARLPPELLVHIDLSTDILKSFYLLPSVMHRLET
LMLASQLRKEIGYNDLLIPSSLILEAMTTLRCCENFSLERLELLGDSVLKYAVSCHLFLKYPKKHEGQLSDCRSQAVCNSTLHKLGTGRSIQGYIRDSAF
DPRRWLAPGQISIRPFPCHRWMCSKTIADCVEALVGAYYAGGGLPAALQAMRWLGVDIKMDKVLVEEAKKSAFHWYHLSKVSEIEFLESKLNYMFTVKGL
LLEAITHPSLQELGLDYCYQRLEFLGDSVLDLLITWHHFLSHKNIDPGVLTDLRSASVNNENFAQVAVRNNFDNYLRHSSGILSEQIKDYVTRISSYHCF
NDMLLPVFLPKAPKVLGDIVESIAGAILIDTYLNLDAVWDIFKSLFSPIVTPDNLELPPIRELSELCSYFGYFIHTKSMKNGEEVLSELTVQLKDDLLVG
CGRDKNMKTAKAQAALCLLKQLKTRGISHGQSISKRKQDRYIFSDNSFLSTTYVRNTTSKVKNNSKLTKAKLNNPGMHVWPLLLGTLVLHKVIRSCEKVP
LRSQASGVEKFAMHPITLPMRMDKGGPRTALFKLCRILQWPMPEFESREENFRTPITLNGVKTPNFNLFTTKISLHIPNSKVLTLTGEQRTDKKSAQDSA
ALVLLLELKKQEVCILEEP
>MaDCL4
MLFGFIWYKTNMNNLMTEHGNNDVDSLTIGALEEPFFSNKLAVLVGILASYRLQATAKCIIFVKRIIVAKSLAYILGSL
ESLKFWKCEFLVGCHGGKESMSRGKMNTIVERFSSGEVNLLVATNVAEEGLDIQTCCLVVRFDLPETVASFIQSRGRARMTISEYVFLVERGNEREGKLL
NDFMAGEDIMNKEITSRTSSETFDDLEEVNYKVSSTGASINTGCSVSLLHRYCDKLPRDKYFTPLPKFYYVDDLNGTICRIILPPNAPLRQVDGLPCSSK
DEAKRNACLKACKELHERGALTDYLLPDINPRRKIGPATHHSEYNSNSIEDESSREELYELLVPAVLRRSWSNDDTNINLHFYYIRFIPKPKDRQYRMFG
LFIKNPLPQEAESLKVDLHLTHGRIVETTLTPQGMTTFDKEEIMLAQNFQEMFLKIILDRSEFYSDLVPLGKCNASQDCSSKSYLLLPVIEQLYEGQKMI
DWTTVRCCLTSPAFIDVSAKFEKAPCRTSEKLQLLNGSVNKTDVMNSLVFTPHNNLFFFVDGILYETNANSCYKGTKCESYAEYYRDREHLNNLCGHIDI
MFHIKLSYPEQPFLKAKQLFVCRNLLHNRVQANTEARELVEHFVELPPELCSLKIVGFSKDIGSTLSLLPSLMHRMENLLVAIELKEVLSSSFPEASEVR
ADRILEALTTEKCLERLSLERFEVLGDSFLKYAVARHSFLTYEAFDEGQLTRRRSSIVNNSNLYELAIAKKLQVYIRDELFDPTQFFALGRPCKMVCNID
TESVIHQEENENLNIAAEGHNFRCTKSHHWLHRKTIADVVEALVGAFLVESGFKGAIAFLRWIGISVDFDVSNIYRVWESSNSNLSLISNRNVNELEEIL
GYTFRCKGLLLQAFVHASYNKHSGGCYQKLEFLGDAVLEYLITSYLYSVFPELKPGQITDLRSITVNNNSFANVAVWRSLHKYLMKDARSLDEAINKFES
FVLLSDLEKDLIEEPACPKVLGDIVESCVGAVLLDTGFNLKIVWNLMLSLLGPVLDFSSFQINPLRELRELCQYFNFAMRLPDPVKVGGDYCVKVEADVK
DEHLMFTSTNKNSKTARRMAAQEVLSMLKARGYKLKSKPLEDIVQSAKKDKPKLIGYDEEPIVIDNLDSIPLEKLQIQTTEETPHSLGLEKANGASLLNC
SGNSWSSRKELTRADASESCNGNHGQIQQTVSDYVEISGTSPGGNHTETAGTLAHKTAKSRLMEICATNHWRDPLFECCKEEGPSHLKMFTYKVTVEVEH
ESSVCLECFSEPRPQKKAAQDHAAEGALWYLRHIGIQPAACEILIIFEKLWTLMVWHQNGTHIICFGLIGCNCTELLKLNVLFV
