# Supplementary material for: Genome-wide identification of DCL, AGO and RDR gene families and their associated functional regulatory elements analyses in banana (Musa acuminata)
Source: PLoS One. 2021 Sep 2;16(9):e0256873. doi: 10.1371/journal.pone.0256873 (PMC8412350; doi:10.1371/journal.pone.0256873)
Supplement: S2 File — (TXT) [file pone.0256873.s002.txt]

>AtAGO1
MVRKRRTDAPSEGGEGSGSREAGPVSGGGRGSQRGGFQQGGGQHQGGRGYTPQPQQGGRGGRGYGQPPQQQQQYGGPQEYQGRGRGGPPHQGGRGGYGGGRGGGPSSGPPQRQSVPELHQATSPTYQAVSSQPTLSEVSPTQVPEPTVLAQQFEQLSVEQGAPSQAIQPIPSSSKAFKFPMRPGKGQSGKRCIVKANHFFAELPDKDLHHYDVTITPEVTSRGVNRAVMKQLVDNYRDSHLGSRLPAYDGRKSLYTAGPLPFNSKEFRINLLDEEVGAGGQRREREFKVVIKLVARADLHHLGMFLEGKQSDAPQEALQVLDIVLRELPTSRIRYIPVGRSFYSPDIGKKQSLGDGLESWRGFYQSIRPTQMGLSLNIDMSSTAFIEANPVIQFVCDLLNRDISSRPLSDADRVKIKKALRGVKVEVTHRGNMRRKYRISGLTAVATRELTFPVDERNTQKSVVEYFHETYGFRIQHTQLPCLQVGNSNRPNYLPMEVCKIVEGQRYSKRLNERQITALLKVTCQRPIDREKDILQTVQLNDYAKDNYAQEFGIKISTSLASVEARILPPPWLKYHESGREGTCLPQVGQWNMMNKKMINGGTVNNWICINFSRQVQDNLARTFCQELAQMCYVSGMAFNPEPVLPPVSARPEQVEKVLKTRYHDATSKLSQGKEIDLLIVILPDNNGSLYGDLKRICETELGIVSQCCLTKHVFKMSKQYMANVALKINVKVGGRNTVLVDALSRRIPLVSDRPTIIFGADVTHPHPGEDSSPSIAAVVASQDWPEITKYAGLVCAQAHRQELIQDLFKEWKDPQKGVVTGGMIKELLIAFRRSTGHKPLRIIFYRDGVSEGQFYQVLLYELDAIRKACASLEAGYQPPVTFVVVQKRHHTRLFAQNHNDRHSVDRSGNILPGTVVDSKICHPTEFDFYLCSHAGIQGTSRPAHYHVLWDENNFTADGLQSLTNNLCYTYARCTRSVSIVPPAYYAHLAAFRARFYMEPETSDSGSMASGSMARGGGMAGRSTRGPNVNAAVRPLPALKENVKRVMFYC
>AtAGO2
MERGGYRGGRGDGRGRGGRGYGGGGGGGEQGRDRGYGGGEQGRGRGSERGGGNRGQGRGEQQDFRSQSQRGPPPGHGGRGTTQFQQPRPQVAPQPSQAPASYAGSVGGVAGRGAWGRKPQVPSDSASPSTSTTVVSEPVRVAEVMNLKPSVQVATSDRKEPMKRPDRGGVVAVRRVNLYVNHYKVNFNPESVIRHYDVEIKGEIPTKKVSRFELAMVRDKVFTDNPDEFPLAMTAYDGQKNIFSAVELPTGSYKVEYPKTEEMRGRSYTFTIKQVNVLKLGDLKEYMTGRSSFNPRDVLQGMDVVMKEHPSKCMITVGKSFFTRETEPDEDFRFGVIAAKGYRHTLKPTAQGLSLCLDYSVLAFRKAMSVIEYLKLYFNWSDMRQFRRRDVEEELIGLKVTVNHRKNKQKLTIVGLSMQNTKDIKFDLIDQEGNEPPRKTSIVEYFRIKYGRHIVHKDIPCLDLGKNGRQNFVPMEFCDLVEGQIYPKDNLDKDSALWLKKLSLVNPQQRQRNIDKMIKARNGPSGGEIIGNFGLKVDTNMTPVEGRVLKAPSLKLAERGRVVREEPNPRQNNQWNLMKKGVTRGSIVKHWAVLDFTASERFNKMPNDFVDNLIDRCWRLGMQMEAPIVYKTSRMETLSNGNAIEELLRSVIDEASRKHGGARPTLVLCAMSRKDDGYKTLKWIAETKLGLVTQCFLTGPATKGGDQYRANLALKMNAKVGGSNVELMDTFSFFKKEDEVMFIGADVNHPAARDKMSPSIVAVVGTLNWPEANRYAARVIAQPHRKEEIQGFGDACLELVKAHVQATGKRPNKIVIFRDGVSDAQFDMVLNVELLDVKLTFEKNGYNPKITVIVAQKRHQTRFFPATNNDGSDKGNVPSGTVVDTKVIHPYEYDFYLCSHHGGIGTSKPTHYYTLWDELGFTSDQVQKLIFEMCFTFTRCTKPVSLVPPVYYADMVAFRGRMYHEASSREKNFKQPRGASTSAASLASSLSSLTIEDKAIFKLHAELENVMFFV
>AtAGO3
MDRGGYRGGRGDGRGRGGGGDRGRGYSGRGDGRGRGGDGDRGYSGRGDGHGRGGGGDRGRGYSGRGDGRGRGGGGDRGRGYSGRGDGHGRGGGGDRGRGYSGRGRGFVQDRDGGWVNPGQSSGGHVRGRGTQLQQPPPQEVPPSSSQAQVSQGVAPGDVGQGGVGDVGRDGVGDVGRDGVGDVGQGGVGDVGQVGVGDVGQGGVGDVGQGGVGDVGRDGVGDVGRDGVGDVGRGGVGDRGQSQSGLSSGHFGRGTQLQQPQPQAVSQSSSQGQVSQSFATGGVGLGAWARKPQLFSDSTVLPSSSSSNVVASHTASGSQVMTPKPSSSDKKEPVKRPDKGGNIKVKGVINLSVNHFRVSFSTESVIRHYDVDIKGENSSKKISRFELAMVKEKLFKDNNDFPNAMTAYDGQKNIFSAVELPTGSFKVDFSETEEIMRGRSYTFIIKQVKELKLLDLQAYIDGRSTFIPRDVLQGMDVVMKEHPSKRMITVGKRFFSTRLEIDFGYGVGAAKGFHHTLKPTVQGLSLCLNSSLLAFRKAISVIEYLKLYFGWRNIRQFKNCRPDDVVQELIGLKVTVDHRKTKQKFIIMGLSKDDTKDIKFDFIDHAGNQPPRKISIVEYFKEKYGRDIDHKDIPCLNLGKKGRENFVPMEFCNLVEGQIFPKEKLYRDSAAWLKELSLVTPQQRLENINKMIKSSDGPRGGDIIGNFGLRVDPNMTTVEGRVLEAPTLKLTDRRGNPIHEKLMSESNQWNLTTKGVTKGSIIKHWAVLDFTASESLKKKMPGYFVNKLIERCKGLGMQMEAPIVCKTSSMETLYDGNALEELLRSVIDEASHNHGGACPTLVLCAMTGKHDGYKTLKWIAETKLGLVTQCFLTISAIKGETVSDQYLANLALKINAKVGGTNVELVDNIFSFFKKEDKVMFIGADVNHPAAHDNMSPSIVAVVGTLNWPEANRYAARVKAQSHRKEEIQGFGETCWELIEAHSQAPEKRPNKIVIFRDGVSDGQFDMVLNVELQNVKDVFAKVGYNPQITVIVAQKRHQTRFFPATTSKDGRAKGNVPSGTVVDTTIIHPFEYDFYLCSQHGAIGTSKPTHYYVLSDEIGFNSNQIQKLIFDLCFTFTRCTKPVALVPPVSYADKAASRGRVYYEASLMKKNSKQSRGASSSSASVASSSSSVTMEDKEIFKVHAGIENFMFFV
>AtAGO4
MDSTNGNGADLESANGANGSGVTEALPPPPPVIPPNVEPVRVKTELAEKKGPVRVPMARKGFGTRGQKIPLLTNHFKVDVANLQGHFFHYSVALFYDDGRPVEQKGVGRKILDKVHQTYHSDLDGKEFAYDGEKTLFTYGALPSNKMDFSVVLEEVSATRANGNGSPNGNESPSDGDRKRLRRPNRSKNFRVEISYAAKIPLQALANAMRGQESENSQEAIRVLDIILRQHAARQGCLLVRQSFFHNDPTNCEPVGGNILGCRGFHSSFRTTQGGMSLNMDVTTTMIIKPGPVVDFLIANQNARDPYSIDWSKAKRTLKNLRVKVSPSGQEFKITGLSDKPCREQTFELKKRNPNENGEFETTEVTVADYFRDTRHIDLQYSADLPCINVGKPKRPTYIPLELCALVPLQRYTKALTTFQRSALVEKSRQKPQERMTVLSKALKVSNYDAEPLLRSCGISISSNFTQVEGRVLPAPKLKMGCGSETFPRNGRWNFNNKEFVEPTKIQRWVVVNFSARCNVRQVVDDLIKIGGSKGIEIASPFQVFEEGNQFRRAPPMIRVENMFKDIQSKLPGVPQFILCVLPDKKNSDLYGPWKKKNLTEFGIVTQCMAPTRQPNDQYLTNLLLKINAKLGGLNSMLSVERTPAFTVISKVPTIILGMDVSHGSPGQSDVPSIAAVVSSREWPLISKYRASVRTQPSKAEMIESLVKKNGTEDDGIIKELLVDFYTSSNKRKPEHIIIFRDGVSESQFNQVLNIELDQIIEACKLLDANWNPKFLLLVAQKNHHTKFFQPTSPENVPPGTIIDNKICHPKNNDFYLCAHAGMIGTTRPTHYHVLYDEIGFSADELQELVHSLSYVYQRSTSAISVVAPICYAHLAAAQLGTFMKFEDQSETSSSHGGITAPGPISVAQLPRLKDNVANSMFFC
>AtAGO5
MSNRGGGGHGGASRGRGGGRRSDQRQDQSSGQVAWPGLQQSYGGRGGSVSAGRGRGNVGRGENTGDLTATQVPVASAVSGGRGRGNIGDPTFSVASSSKTVSVASSSKEESKNTEVSETMSNLQITSTETKPEMTSLPPASSKAVTFPVRPGRGTLGKKVMVRANHFLVQVADRDLYHYDVSINPEVISKTVNRNVMKLLVKNYKDSHLGGKSPAYDGRKSLYTAGPLPFDSKEFVVNLAEKRADGSSGKDRPFKVAVKNVTSTDLYQLQQFLDRKQREAPYDTIQVLDVVLRDKPSNDYVSVGRSFFHTSLGKDARDGRGELGDGIEYWRGYFQSLRLTQMGLSLNIDVSARSFYEPIVVTDFISKFLNIRDLNRPLRDSDRLKVKKVLRTLKVKLLHWNGTKSAKISGISSLPIRELRFTLEDKSEKTVVQYFAEKYNYRVKYQALPAIQTGSDTRPVYLPMELCQIDEGQRYTKRLNEKQVTALLKATCQRPPDRENSIKNLVVKNNYNDDLSKEFGMSVTTQLASIEARVLPPPMLKYHDSGKEKMVNPRLGQWNMIDKKMVNGAKVTSWTCVSFSTRIDRGLPQEFCKQLIGMCVSKGMEFKPQPAIPFISCPPEHIEEALLDIHKRAPGLQLLIVILPDVTGSYGKIKRICETELGIVSQCCQPRQVNKLNKQYMENVALKINVKTGGRNTVLNDAIRRNIPLITDRPTIIMGADVTHPQPGEDSSPSIAAVVASMDWPEINKYRGLVSAQAHREEIIQDLYKLVQDPQRGLVHSGLIREHFIAFRRATGQIPQRIIFYRDGVSEGQFSQVLLHEMTAIRKACNSLQENYVPRVTFVIVQKRHHTRLFPEQHGNRDMTDKSGNIQPGTVVDTKICHPNEFDFYLNSHAGIQGTSRPAHYHVLLDENGFTADQLQMLTNNLCYTYARCTKSVSIVPPAYYAHLAAFRARYYMESEMSDGGSSRSRSSTTGVGQVISQLPAIKDNVKEVMFYC
>AtAGO6
METSSSLPLSPISIEPEQPSHRDYDITTRRGVGTTGNPIELCTNHFNVSVRQPDVVFYQYTVSITTENGDAVDGTGISRKLMDQLFKTYSSDLDGKRLAYDGEKTLYTVGPLPQNEFDFLVIVEGSFSKRDCGVSDGGSSSGTCKRSKRSFLPRSYKVQIHYAAEIPLKTVLGTQRGAYTPDKSAQDALRVLDIVLRQQAAERGCLLVRQAFFHSDGHPMKVGGGVIGIRGLHSSFRPTHGGLSLNIDVSTTMILEPGPVIEFLKANQSVETPRQIDWIKAAKMLKHMRVKATHRNMEFKIIGLSSKPCNQQLFSMKIKDGEREVPIREITVYDYFKQTYTEPISSAYFPCLDVGKPDRPNYLPLEFCNLVSLQRYTKPLSGRQRVLLVESSRQKPLERIKTLNDAMHTYCYDKDPFLAGCGISIEKEMTQVEGRVLKPPMLKFGKNEDFQPCNGRWNFNNKMLLEPRAIKSWAIVNFSFPCDSSHISRELISCGMRKGIEIDRPFALVEEDPQYKKAGPVERVEKMIATMKLKFPDPPHFILCILPERKTSDIYGPWKKICLTEEGIHTQCICPIKISDQYLTNVLLKINSKLGGINSLLGIEYSYNIPLINKIPTLILGMDVSHGPPGRADVPSVAAVVGSKCWPLISRYRAAVRTQSPRLEMIDSLFQPIENTEKGDNGIMNELFVEFYRTSRARKPKQIIIFRDGVSESQFEQVLKIEVDQIIKAYQRLGESDVPKFTVIVAQKNHHTKLFQAKGPENVPAGTVVDTKIVHPTNYDFYMCAHAGKIGTSRPAHYHVLLDEIGFSPDDLQNLIHSLSYVNQRSTTATSIVAPVRYAHLAAAQVAQFTKFEGISEDGKVPELPRLHENVEGNMFFC
>AtAGO7
MEEKTHHHHHSTNKHIPSSKSRTPLLHKPYHHHVQTNPPPFLLHPSSHQNLNLVASNLPSSYYYYYYCYFYSQFHNSLPPPPPPHLLPLSPPLPPLLPLPPPHSMTRFHKSLPVSQVVERKQQHQQKKKIQVSNNKVSGSIAIEEAALVVAKRPDFGGQDGSVIYLLANHFLVKFDSSQRIYHYNVEISPQPSKEIARMIKQKLVETDRNSFSGVVPAFDGRQNIYSPVEFQGDRLEFFVNLPIPSCKAVMNYGDLREKQPQKKIEKLFRVNMKLVSKFDGKEQRKEGEDWAPLPPEYIHALDVILRENPMEKCTSIGRSFYSSSMGGSKEIGGGAVGLRGFFQSLRHTQQGLALNMDLSITAFHESIGVIAYLQKRLEFLTDLPRNKGRELSLEEKREVEKALKNIRVFVCHRETVQRYRVYGLTEEITENIWFPDREGKYLRLMSYFKDHYGYEIQFKNLPCLQISRARPCYLPMELCMICEGQKFLGKLSDDQAAKIMKMGCQKPNERKAIIDKVMTGSVGPSSGNQTREFNLEVSREMTLLKGRILQPPKLKLDRPRNLKESKVFKGTRIERWALMSIGGSSDQKSTIPKFINELTQKCEHLGVFLSKNTLSSTFFEPSHILNNISLLESKLKEIQRAASNNLQLIICVMEKKHKGYGDLKRISETRIGVVTQCCLYPNITKLSSQFVSNLALKINAKIGGSMTELYNSIPSHIPRLLRPDEPVIFMGADVTHPHPFDDCSPSVAAVVGSINWPEANRYVSRMRSQTHRQEIIQDLDLMVKELLDDFYKAVKKLPNRIIFFRDGVSETQFKKVLQEELQSIKTACSKFQDYNPSITFAVVQKRHHTRLFRCDPDHENIPPGTVVDTVITHPKEFDFYLCSHLGVKGTSRPTHYHILWDENEFTSDELQRLVYNLCYTFVRCTKPISIVPPAYYAHLAAYRGRLYIERSSESNGGSMNPSSVSRVGPPKTIPLPKLSDNVKNLMFYC
>AtAGO8
MDTTLPPPQHMEREPLKSKSSLLPMTRRGNGSKGQKILLLTNHFRVNFRKPNSHNFFHYSVTITYEDGSPLLAKGFGRKILEKVQQTCQADLGCKHFAYDGDKNLYTVGPLPRSSLDFSVVLETAPSRRNADKRLKLPHQSKKFNVAILFAPPEIPMEAIANALQGKKTKHLLDAIRVMDCILSQNAARQGCLLVRQSFFHNDAKYFANIGEGVDCCKGFHSSFRTTQGGLSLNIDVSTAMIVKPGPVVDFLIANQGVNDPFSINWKKAKNTLKNLRVKVLPSNQEYKITGLSGLHCKDQTFTWKKRNQNREFEEVEITVSDYFTRIREIELRYSGGLPCINVGKPNRPTYFPIELCELVSLQRYTKALTKFQRSNLIKESRQNPQQRIGVLTRALKTSNYNDDPMLQECGVRIGSDFTQVEGRVLPTPKLKAGKEQDIYPINGSWNFKNKPATVTRWAVVNFSARCDPQKIIDDLTRCGKMKGINVDSPYHVVFEENPQFKDATGSVRVDKMFQHLQSILGEVPPKFLLCILEKKNSDVYEKSCSMWNCECIVPPQNLNDQYLTNLLLKINAKLGGLNSVLDMELSGTMPLVMRVPTIIIGMDVSHGSPGQSDHIPSIAAVVSSREWPLISKYRACVRTQSPKVEMIDSLFKPVSDKDDQGIMRELLLDFHSSSGKKPNHIIIFRDGVSESQFNQVLNIELDQMMQINHHTKFFQTESPNNVLPGTIIDSNICHQHNNDFYLCAHAGKIGTTRPTHYHVLYDEIGFDTDQLQELVHSLSYVYQRSTTAISLVAPICYAHLAAAQMATAMKFEDMSETSSSHGGITTAGAVPVPPMPKLNTNVASSMFFC
>AtAGO9
MDSDEPNGSGLPPPPPFVPANLVPEVEPVKKNILLPMARPRGSGSKGQKIPLLTNHFGVKFNKPSGYFFHYSVAINYEDGRPVEAKGIGRKILDKVQETYQSDLGAKYFAYDGEKTLFTVGALPSNKLDFSVVLEEIPSSRNHAGNDTNDADRKRSRRPNQTKKFMVEISYAAKIPMQAIASALQGKETENLQDALRVLDIILRQSAARQGCLLVRQSFFHNDVKNFVPIGGGVSGCRGFHSSFRTTQGGLSLNIDTSTTMIVQPGPVVDFLLANQNKKDPYGMDWNKARRVLKNLRVQITLSNREYKISGLSEHSCKDQLFTWRKPNDKGEFEEVEITVLNYYKERNIEVRYSGDFPCINVGKPKRPTYFPIEFCNLVSLQRYTKSLTNFQRAALVEKSRQKPPERMASLTKGLKDSNYNADPVLQDSGVSIITNFTQVEGRILPTPMLKVGKGENLSPIKGKWNFMRKTLAEPTTVTRWAVVNFSARCDTNTLIRDLIKCGREKGINVEPPFKDVINENPQFRNAPATVRVENMFEQIKSKLPKPPLFLLCILAERKNSDVYGPWKKKNLVDLGIVTQCIAPTRLNDQYLTNVLLKINAKLGGLNSLLAMERSPAMPKVTQVPTIIVGMDVSHGSPGQSDIPSIAAVVSSRQWPLISKYKACVRTQSRKMEMIDNLFKPVNGKDEGMFRELLLDFYYSSENRKPEHIIIFRDGVSESQFNQVLNIELDQMMQACKFLDDTWHPKFTVIVAQKNHHTKFFQSRGPDNVPPGTIIDSQICHPRNFDFYLCAHAGMIGTTRPTHYHVLYDEIGFATDDLQELVHSLSYVYQRSTTAISVVAPVCYAHLAAAQMGTVMKYEELSETSSSHGGITTPGAVPVPPMPQLHNNVSTSMFFC
>AtAGO10
MPIRQMKDSSETHLVIKTQPLKHHNPKTVQNGKIPPPSPSPVTVTTPATVTQSQASSPSPPSKNRSRRRNRGGRKSDQGDVCMRPSSRPRKPPPPSQTTSSAVSVATAGEIVAVNHQMQMGVRKNSNFAPRPGFGTLGTKCIVKANHFLADLPTKDLNQYDVTITPEVSSKSVNRAIIAELVRLYKESDLGRRLPAYDGRKSLYTAGELPFTWKEFSVKIVDEDDGIINGPKRERSYKVAIKFVARANMHHLGEFLAGKRADCPQEAVQILDIVLRELSVKRFCPVGRSFFSPDIKTPQRLGEGLESWCGFYQSIRPTQMGLSLNIDMASAAFIEPLPVIEFVAQLLGKDVLSKPLSDSDRVKIKKGLRGVKVEVTHRANVRRKYRVAGLTTQPTRELMFPVDENCTMKSVIEYFQEMYGFTIQHTHLPCLQVGNQKKASYLPMEACKIVEGQRYTKRLNEKQITALLKVTCQRPRDRENDILRTVQHNAYDQDPYAKEFGMNISEKLASVEARILPAPWLKYHENGKEKDCLPQVGQWNMMNKKMINGMTVSRWACVNFSRSVQENVARGFCNELGQMCEVSGMEFNPEPVIPIYSARPDQVEKALKHVYHTSMNKTKGKELELLLAILPDNNGSLYGDLKRICETELGLISQCCLTKHVFKISKQYLANVSLKINVKMGGRNTVLVDAISCRIPLVSDIPTIIFGADVTHPENGEESSPSIAAVVASQDWPEVTKYAGLVCAQAHRQELIQDLYKTWQDPVRGTVSGGMIRDLLISFRKATGQKPLRIIFYRDGVSEGQFYQVLLYELDAIRKACASLEPNYQPPVTFIVVQKRHHTRLFANNHRDKNSTDRSGNILPGTVVDTKICHPTEFDFYLCSHAGIQGTSRPAHYHVLWDENNFTADGIQSLTNNLCYTYARCTRSVSIVPPAYYAHLAAFRARFYLEPEIMQDNGSPGKKNTKTTTVGDVGVKPLPALKENVKRVMFYC
>MaAGO1a
MVRKHRTEGSAGESSESHETGGNSARAEPQWPSDRGPAPQQQGGAAGRGWAPSSPQQTQQGGRGGRRYYQSRGGQPQPH
DAQQPGAPSQYQGRGRHGSGPSAAGLSRPPAPELHQATQSPYQATQAAPLKPSSSRQPEFSATEVAEQFQQLSVHGEASSQAIQPMPASSSKSMRFPVRP
GKGTFGIKCVVKANHFVAELPDKDLHQYDVSIMPEATSRGVNRALMEHLVKLYREAYLGGRLPVYDGRKSLYTAGPLPFTSREFHISLDNEDDGSGMERR
HRTFRVVIKLAARVNLHRLEMFLAGRQADAPQEALQVLDIVLGELPTARYVPVGRSFYSPDIGTRKQLGEGLESWPGFYQSIRPTQMGLSLNIDFVVKQI
YLLQVYISSTAFIEPLPVIDFVAQLLNRDVQSRPLSDADRVKIKKALRGVKVEVTHRGNMRRKYRISGLTSQATRELTFHVDERGTMKSVVRYFQETYGF
AIQHLSLPCLQVGNQQRPNYLPMEVCKIVEGQRYSKRLNEKQITALLKVTCQLPRDRELDIIQTVHHNAYHEDPYAREFGIRISERLASVEARVLPAPWL
KYHDTGREKDCLPRVGQWNMMNKKLVNGGRVNNWTCISFARNVQENVARGFCRELAQMCQISGMEFALEPVLPPLSARPDHVERALKAHYHDAMNILQPR
GKELDLLIVILPDSNGSLYGDLKRICETDLGLVSQCCLTKHVFKISRQYLANVALKINVKVGGRNTVLMDALSRRIPFVSDQPTIIFGADVTHPHPGEDS
SPSIAAVVASQDWPEVTKYAGLVCAQAHRQELIQDLFKVWQDPQRGTVTGGMIKELLISFKRATGQKPQRIIFYRDGVSEGQFYQVLLYELDAIRKACAS
LERNYQPPVTFVVVQKRHHTRLFANNHNDHRSVDKSGNILPGTVVDSMICHPTEFDFYLCSHAGIQGTSRPAHYHVLWDENNFTADALQTLTNNLCYTYA
RCTRSVSIVPPAYYAHLAAFRARFYMEPETSDSGSMTIGATAGRGASASGLRTPVSAAVKPLPALKENIKRVMFYC
>MaAGO1b
MVRKRRTETSGTGESSESYGTSSASGRAGPQRPSERGRAAQQQGGGAGRGWAPPGPQQPQQGGRGGGGYYQGRGGRPQP
RDQQYGGRRGGRGMAAGRGVGPSAAGPSRPPAPELHQATQAPYQATQTVPSQASSSRLVEISTTEVAEQFQHVSVQGVASSSQAIQPVVLPASSSKSVRF
PVRPGKGTFGVKCVVKANHFFAELPDKDLHQYDVSITPEVTSRVVNRAVMEQLVKHHRESCLGGRLPAYDGRKSLYTAGPLPFTSREFQITLVDEDDGSG
MERRQRTFRIVIKLAARVDLHHLEMFLAGRQADAPQEALQVLDIVLRELPTARYLPVGRSFYSPDLGRRQQLGEGLESWRGFYQSIRPTQMGLSLNIARV
IIGLFLFDMSSTAFIEPLPVIDFVTQLLNRDVQSRPLSDADRVKIKKALRGVKVEVTHRGNMRRKYRISGLTSQATRELTFPVDERGTMKSVVQYFQETY
GFTIQHTNWPCLQVGNQQRPNYLPMEVCKIVEGQRYSKRLNERQITALLKVTCQRPQDRELDIIETVHHNAYHEDPYAQEFGIKISEKLASVEARVLPAP
WLKYHDTGREKDCLPRVGQWNMMNKKMVNGGRVNNWTCINFARNVQESVARGFCHELAQMCQISGMEFAREPVLPPLSARPDQVERALKARYHDAMSILQ
PQGKELDLLIVILPDNNGSLYGDLKRICETDLGLVSQCCLTKHVFRMSKQYLANVALKINVKVGGRNTVLMDALSRRIPLVSDQPTIIFGADVTHPHPGE
DSSPSIAAVVASQDWPEVTKYAGLVCAQAHRQELIQDLFKVWQDPQRGTVTGGMIKELLISFKRATGQKPQRIIFYRDGVSEGQFYQVLLYELDAIRKAC
ASLESNYQPPVTFVVVQKRHHTRLFANNHNDDRSVDRSGNILPGTVVDSKICHPTEFDFYLCSHAGIQGTSRPAHYHVLWDENKFTADALQTLTNNLCYT
YARCTRSVSIVPPAYYAHLAAFRARFYMEPETSDSGSMASGAAAGRGAPPGGPRSTRIPGSAAVKPLPALKENVKRVMFYC
>MaAGO1c
MVRKRRTELPGSRENIETRESIGSSQPAVPTHRLETNPTSQQQRAGAGHGWVPSNPLLPQQAGRGSAGYQGHGGWRPHG
VPAPQQPGAPAHDVPGRSGVSPSAAGPSRPPAPELHQAMQAPYQVAQASLSQGRSPWHHETSSAQTATSFEQLSVQDTATSSQDIQPVVSPPSSSKSIRF
PLRPGKGSFGDKCVVKANHFLAELPDRDLHQYDVSITPEVASRGVNRAVMEQLVRLYRESYLGGRLPAYDGRKSLYTAGPLPFASREFHITLTDGEDGTD
IKRHQRTFRVVIKFAARADLHHLEMFLTGRQPDAPQEALQVLDIVLRELPTARYLPVGRSFYSPDLGRRQSLTEGLESWRGFYQSIRPTQMGLSLNIGII
LLNTKMDMCSTAFIEPLHVIDYVTQLLNRDVRSRPLSDADRVKIKKALRGVKVEVTHRGNMRRKYRISGLTLQATRELTFPVDERGTMKYVVQYFQDTYG
FTIQHTNLPCLQVGNTQRPNYLPMEVCKIVDGQRYSKRLNEKQITALLRVTCQRPHERERDIIQARPERLASFPSDTLQRGTVHQNAYHEDPYAKEFGIK
ISQKLASVEARILPAPWLKYHDTGREKDCLPRIGQWNMMNKKMVNGGRVNNWTCINFSRNVYENVAHGFCHELAKMCQISGMEFALEPVLPPLSARPDQV
ERALKSCYHDAMNILQPLGKELDLLIVILPDNNGPLYGDLKRICETDLGLVSQCCLTKHVFKKNKQYLANVALKINVKVGGRNTVLMDALSRRIPLVSDR
PTIIFGADVTHPHPGEDSSPSIAAVVASQDWPEITKYAGLVSAQAHRQELIQDLFKVWQDPHRGTITGGMIKDLLISFKRSTGIKPQRIIFYRDGVSEGQ
FYQVLLYELDAIRKACASLEPNYQPPVTFVVVQKRHHTRLFANNYNDQRSIDKSGNILPGTVVDSKICHPTEFDFYLCSHAGIQGTSRPAHYHVLWDENK
FTADALQTLTNNLCYTYARCTRSVSIVPPAYYAHLAAFRARFYMEPETSDSGSRASGPAGRGSLASGPRSSTRVHGSGSVRPLPALKDNVKKVMFYC
>MaAGO1d
MVRNHRIELPDAGDSSIFHETSGGSGRVFRQHLPERATASQQRVRGSGRDWGPAIPLHSQQGCGFGSYYRRRGSGQPHG
ASVPQQPCGPSPGYDGLGLPLRRRGMPPQQQYGHRGGASLSSGHVADPSAAGPLRLPAPDLHQASSQASSSWHSEDSSTEKFQQCFVEDGVTTQAIQTVI
PVAPSSKSLRFPLRPGKGSCGVKCVVKANHFVAELPDKDLHQYDVSITPEVISRGVNRAVMEQLVRQHRKSCLGGRLPVYDGRKSLYTAGPLPFTFREFQ
IILVDEDDGSGKERKQRPFKVVIKFAARVDLHHLEMFLSGRQADAPQEALQVLDIVLRERPTTRYFPVGRSFYSPDLGRRQPLGDGLESWRGFYQSIRPT
QMGLSLNIDMSSSAFIEPLPVIDFVTQLINRDVRARQLSDADRVKIKKALRGVKVEVTHRGNMRRKYRISGLTSQATRELTFPVDERGTMKFVVEYFQET
YGFTIKHTNLPCLQVGSQQRSNYLPLEVCKIVEGQRYSKRLNEKQITALLKVTCQRPHDRVLDILQTVHHNAYHEDPYAREFGIKISDRLASVEARVLPA
PWLKYHDNGRERDCLPRIGQWNMMNKKVVNGGIVNNWTCINFARNVQESVARDFCHELALMCQTSGMVFSLEPVLHPLSARPDQVVRALKALCHDARSIL
QPQGKELDLLIVILPDNNGSLYGDLKRICETELGLISQCCLTKHVSRMNKQQYLANVALKINVKVGGRNTVLVDALSGRIPLVSDRPTIIFGADVTHPHP
GEDTSPSIAAVVASQDWPEITKYAGLVSAQAHRQELIQDLFKVWQDPQRGTVTGGMIKELLISFKRATGQKPQRIIFYRDGVSEGQFYQVLLYELDAIRK
ACASLEPNYQPPVTFIVVQKRHHTRLFASNHKDQRSFDKNENILPGTVVDSKICHPTEFDFYLCSHAGIQGTSRPAHYHVLWDENKFTADTLQTLTNNLC
YTYARCTRSVSIVPPAYYAHLAAFRARFYMEPETSDNGSMASGAVGRAQRGGRLLGGGAPVRPLPALKENIKKVMFYC
>MaAGO1e
MLSLRDSITRLALTSRLEAVLDAFYRRCHFLGVFSRADSSSSLLLTFPFPTLPLWIQQIERKGVSEAVFGG
DKQICYPVVWSSDHVANMVRKRRTELPSAGESSESQESSGRSGRAGPQRPLERAPAMQQQGRGAGRGWVQHGQQSRASSQASSSQQSEASSIQQQFQQLS
IEGETASQTIQPVVPVAPSSKSLRFPLRPGKGSYGVKCVVKANHFFAELPDKDLHQYDVSIIPEVTSRGVNRAVMEQLVKLHRESYLGGRLPAYDGRKSL
YTAGPLPFTSREFQILLVDEDDGSGTERRQRTFRVVIKLAARVDLHHLDMFLSGRQADAPQEALQVLDIVLRELPTTRYFPVGRSFYSPDLGRRQPLGDG
LESWRGFYQSIRPTQMGLSLNIDMSSTAFIEPLPVIDFVTQLLSRDVRARPLSDADRVKIKKALRGVKVEVTHRGNMRRKYRISGLTSQATRELTFPVDE
RGTMKSVVQYFQETYGFTIQHTNLPCLQVGNQQRPNYLPMEVCKIVEGQRYSKRLNERQITALLKVTCQRPQERELDILQTVHHNAYHEDPYAREFGIKI
SEKLASVEARILPAPWLKYHDTGREKDCLPRIGQWNMMNKKMVNGGRVNNWTCINFARNVQERVAREFCHEVALMCQTSGMDFSLEPVLPPLSARPDQVE
RALKAQYHDAMSLLQPHGKELDLLIVILPDNNGSLYGDLKRICETELGLISQCCLTKHVFRMSKQYLANVALKINVKVGGRNTVLMDALSRRIPLVSDRP
TIIFGADVTHPHPGEDSSPSIAAVVASQDWPEVTKYAGLVSAQLHRQELIQDLFKVWQDPQRGTVTGGMIKELLISFKKATGQKPQRIIFYRDGVSEGQF
YQVLLYELDAIRKACASLEPNYQPPVTFIVVQKRHHTRLFANNHNDHHSIDKSGNILPGTVVDSKICHPTEFDFYLCSHAGIQGTSRPAHYHVLWDENKF
TADALQTLTNNLCYTYARCTRSVSIVPPAYYAHLAAFRARFYMEPETSDSGSMVSGAVGRGAPTQRSTRVPGGAAVRPLPALKENVKKVMFYC
>MaAGO4
MESGFDSEATEDLPPPPPIPPNVTPIKVDPEGSLPPKKATKPSRVPMPRPGLGKKGQVVPLLTNHFKVSVRNVDDYFYH
YSVLLKYEDDRPVDGKGIGRRVIDKLHQTYDVDLGNKDFAYDGEKSLFTLGALPHVKNEFTVVLEDVSSARTTGNRSPHGNDSPGESDCKRVRRPYRIKT
FKVELNFAAKIPMKSIAMALKGYESENSQEALRVLDIILRQHAAKQGCLLVRQSFFQNNPRNFTDIGGGVLGCRGFHSSFRTSQGGLSLNIDVSTTMIVK
PGPVVQFLIDNQNVKDPYHLDWTKAKRVLKNLRIVTRHSNQEFKIVGLSELPCNELRFNFKQRNGRDGNGDSDTIEITVFDYFTKYRNIPLSFSATLPCI
NVGKPKRPTYVPIELCSLVSLQRYTKALSTFQRSSLVEKSRQKPQERMSVLTEALKFNNYDADPMLRACGVTISAGFTQVEGRVLQPPKLRVGNGEDFMP
SRGRWNFNHKKLVEPIEISRWAVVTFSARCDIGSLIRDLIKCSNMKGIVMKEPFDVIEENPSVRRAPPVARVDDMFQQIKKKLPGAPQFLLCLLPERKNS
DIYGPWKRKCLAEFGIVTQCIAPTRVNDQYLTNVLLKINAKLGGINSFLNIERSQAIPLVSNTPTIILGMDVSHGSPGQSDIPSIAAVVSSRQWPSISRY
RASVRSQSPKLEMIDSLFKPVGDKNDEGIIRELLIDFYTSSGKRKPENIIIFRDGVSESQFVQVLNIELDQIIEACKFLDEQWFPKFTLIIAQKNHHTKF
FQPKSPDNVQPGTVVDSKICHPRNYDFYMCSHAGMIGTTRPTHYHVLLDEIEFSADDLQELVHSLSYVYQRSTTAISVVAPICYAHLAASQLGQFVKFDD
MSDSSSSHGGHTSAASVPVPELPRLHQNVSSSMFFC
>MaAGO5
MSSNANPEDLGMYGHDDAAVDASGGQGAIEGATGGEKMGVSLIPTSDQDHLAEAMDAAAPLMSVTSNQLTLLFQGEVYV
FDSVSPEKVQAVLLLLGGCEVPTGAAGMTLSGQQDDRGYDDLLHRTNIPAKRIASLIRFREKRKERNFDKKIRYNVRKEVALRMQRRKGQFAGKAITQEG
ALASSSGDPLQSSIQEDPPRESKCQNCGISEKMTPAMRRGPAGPRSLCNACGLMWANKGTLRSPSRAKIGTPSTANPSEHGQAIDSELISDNKLHVHTPS
NHDAVVSNSEIVGDGTTADVQQADTVGLKTELRERAPPPTTSYYSPPADVPSSSAAAAAGTSSTSLSQELEQRLTIRDPEPAAAEPEATLTQSTPASSKA
LRPPARPGFGKAGVTCIVRANHFLVEVADKSICHYDVAISPECTSRITNRRIITELVRMHKNGVLGNRLPVYDGRKSLYTAGPLPFTDKAFVIKLADEEK
TDKTREKEFKVTIKLAGQADLDHLRNFLQGRQMDAPQETIQALDIVLRESPSANYVTSSRSFFSPMFGHKCDIGEGLECWRGYFQSLRPTQMGLSLNTDI
SATSFYKPVTVVEFVAEYLNIYDIMRPLSDPDRIKIKKALRGIKVEAMHNRNCRRRYKITGITSMPMSEIMFPVDESGTKLSVVQYFRDRYQCSLKHVSW
PCLQAGSDARPTYLPMEVCRIIEGQRFTKKLNDRQVTSILKATCQRPRDRERSILEMVRLNKFNDDKFVKEFGIRIKNEFTPVEARVLPPPRLKYHESGR
EKLCSPNVGQWNMINKRMVNGGNVEHWTCLSFSRLRGDEIDRFCGGLVNMCNNIGMVFNPRPFVDIWAVHPDSMETALRKVHSQSLNCLGKSGRHIQLLI
IVLPEKSGHYGRIKRICETDLGIVSQCCLPKHVAKCNNQYLENVALKINVKVGGRNTVLEDALHYRIPFVTDKPTIIFGADVTHPAPGEDASSIAAVVAS
IDWPEVTKYKGLVSAQQNREEMIQDLFKVTQDPQKGTIYGGMIRELLLSFFRATKQKPHRIIFYRDGVSEGQFSQVLLHEMTAIRKACASLEEGYLPPTT
FVVVQKRHHTRLFPEVHGSRDLTDRSGNILPGTVVDKMICHPTEFDFFLCSHAGIQGTSRPTHYHVLFDENHFSADDLQRLTNNLCYTYARCTRSVSIVP
PAYYAHLAAFRARYYMEGELSDGGSTSAGGRSRSKNTSTEVRQLPLIKHNVQEVMFYC
>MaAGO6a
MVSLSGEIGIEGSSSSSQAMPESVLPTKAGTFDPPTRLPMARPAFGTEGRPVQLLTNHFNVKFTKQDTVFYHYSVNISH
DKSDENHAHSKGFGRKVLDRLYQTYRSEFEGKQFAYDGEKSLFTVGPLPQNNFEFTVVLEDSSARATGGDPSGDSLGEGDQKRSRRSHFTRTFKVELSFA
AKIPLKSIALALRGGESEDAQHALQILDIILRQQQAKRGCLLVKQSFFDGNHVNFIDLGGGVSGCRGFHSSFRTVMGGLSLNMDVSTTMIITPGPVLDFL
LANQNIQDRRRIDWVKAKRMLKNLRIMTRHTKMEFRITGLSEMPCNQQLFPLRVRNSHGETQIVDITVYDYFMKTHKMQLTWSAHMPCLDVGKPKRPNYL
PIELCNLVSLQQYTKALSSQQRVSLVEKSRQKPLERIRVVTDAVKNNHYDEDPILRSCGIYIDKQLSKLDGRVLSAPTLKVGNEEDCVPRNGRWNFNQKR
LFYPIQIDRLWAIVNFSARCDLSYLSRELINCGRNKGIQIKRPFTFFEEDREWVRSDPVVRVEKMFEKIKANLPEHPQFLLCVLPERKNSDIYGPWKKKN
LHEVGIVTQCISPTKINDQYLTNVLLKINSKLGGINSLLAVEHPCRIPLVNEIPTMILGMDVCHGSPGPSDFPSIAAVVGSRHWPLISRYRASVRTQSPK
LETIDSLYKPGADGQDHGMIRELLLDFYRSSNAKKPTQMIIFRDGVGESQFNEVLNVELNQIIKAFEHLGECTIPKFTVIVAQKNHHTKLFLAGAPENVP
PGTVVDTMVVHPRHYDFYMCAHAGMIGTSRPIHYNVLLDEIGFSTDDLQKLVLALSYVYQRSTTAVSMVAPVCYAHLAAQQMSQFLKFEDFSGAAGRQGV
PELPRLHDNVKSSMFFC
>MaAGO6b
MASSSGSKVGVEGSIPQSMTSRAPTYHLMARPAFGAEGRRIRLFANHFDVKLTMPDAVFYQYTITVTPHDVRDKNAAQS
KVYGRKIVNRLFEIYSEELKNKRFVYDGERSLITIGPLPQNNFELTVVLEDSSARATAGGAGDGSAVGGDQKRSKRSGFMKTFTVAIKFVAVFPMRSIAL
ALRGSEREDGQSALRVLDIILKQRQAERFCIPMQILLHTNCYFDGNHTHLVDVGGGVCGGRGFHSSFRTTNGGLSLNIDVSTTIIVKSGPVLEFLLANQN
IQDPRRIDWEKYKITGMSKLPCDMQTFSMKERNSKGETRTVEMTVYNFFQNIRKITLTRSASLPCLDVGKPQRPIYLPIELCHLLSLQRYTKGLSSQQGA
LLAERCRQTPHERMRLIADSLNDNRYDKDPLLNACGVSIDKRMTKLTGRVLNCPVLKAGNMEDCIPRNGRWNFVHKTLLEPCELLHDQWAIVNFSGRCDL
RHLSRELIKCARNRGSNIEEPSVFLEEDREWMRSDPIVRVEKMFKKIEAKFTGPPRFILCVLPEKKTCDIYGPWKRKSLYQFGIVTQCIVPPKNIRDHYL
TNVLLKINSKLSGINSLLSVECKRSIPLISQTPTMILAMDVSHGPPGSSFPSVAAVVGSRHWPLISRYRASVRIQSPKLEMIDSLYKPGENGDEGMLRDL
LLDFYKTNGGMKPAQMIIFRDGVSESQFMEVLTVELNQIIKARDTTMPKFTVIVAQKQHHTRFFLADSPENVPPGTVVDTTVVHPRNYDFYMYAHGGILG
TSRPIHYNVLLDEIGFKPDDLQKLVHALSYVYQRSTSAVSMVAPVCYAHLAARQLSQCFDLSETSGDELPIRAGVPQLPELHEKVRSSMFFC
>MaAGO7
MPEIKISDMGGKCVDCHLKPVADQQALVATRRPDAGGAEGPVIHLLANHFLVRFDPLQKIYHYDVNISPRPSKEIARMI
KRKLVEDNSDILSGALPVFDGRKNLYSPVEFQEHKLEFFISLPIPVTKHVQNCIQMERSLYSNTMGGAKDIGGGVVGMRGFFQSLRPTKQGLSLNVDFCV
TAFHESIGIIPYLQKRCDFLRDLSHKKTRGLIGEEKREVEKALKNIRIFVCHRETDQRYRVYSLTDEVTENLKFRDRDGKYLMLVDYFKDQYNHDIQFRN
LPCLQISKSKPCYLPMELCMVCEGQKFLGKLSDEQASRILKMGCQRPGERKDMINGFNFLHRSGLYAAQFQLQVSREMTQLCGRWNLLDSHQLGIFLNKK
TIVNPSFEQIQVLNNVSALENKLKKLHEAASGNLQLCCLYSNLTKLNDEPAIFMGADVTHPHPLDDVSPSVAAVVGSMNWPAANKYISRMRSQTHRQEII
EDLEAMVVQKRHHTRLFFNEKKASYGQFSDENIPPGTVVDTVITHPREFDFYLCSHWGMKGTSRPTHYHVLWDENQFKSDEVQKLIHNLCYTFVRCTKPV
SLAPPAYYAHLAAYRGRLYLDRSDSTTFTRSTLSRAGPLQTAPLPKLRDNVKKLMFYC
>MaAGO10a
MAKAPKGEKSFISKKPLQNCMNQQKLHGGCPLPEMKKNMERRRGRRKGKTDVDPATEIETGLSIGPPLSSKGIFFCRRP
GFGQVGSRCIVKANHFLAELTNKDLIQYDVTITPEVSSRSMNRAIISELVRLYREIELGMKLPAYDGRKSLYTAGYLPFNSKEFVVKLVEEDGRIGIARS
GSFLYLHASSRAEIYHLQQLIAGRQTDAPQEALQVLDIVLRELSNQRYIPVGRSFYSPDIRKPQWLGDGLQSWCGFYQSIRPTQMGLSLNIDMSSTAFIE
PLPVMEFAAQILGKDVLSKPLSDAECIKIKKALRGVKVEVTHRENVRRKYRISGLTSQPTRELIMCYTHSSRLFICGIILYQFDEQMNMKSVVEYFKEMY
GFTIQHSHLPCLQVGNQKKANYLPMEACKIVEGQRYTKRLNDKQITSLLKVTCQRPREQEKDILQVYCLLVYVQIIQNEYEQDPYANEFGINVSSKLTLV
EARVLPAPWLKYHDTGKEKQCLPHVGQWNMMNKKVINGCTINHWACINFSRGVQENTAFGFCQELAQMCQISGMKFNCEPVIPVYSAKPEQVEKALKHVY
SAAMNKLKGKELELLIAILPDNNGSLYGDLKRICETDLGLISQCCLTKHVFKTGKQYLANVSLKINVKMGGRNTVLLDAISWRIPLVSDIPTIIFGADVT
HPETGEDSGPSIAAVVASQDWPEVTKYAGLVCAQAHRQELIQDLFKTWNDPQRGTVTGGMIRELLISFRKATGQKPLRIIFYRDGVSEGQFYQVLLHEVD
AIRKACASLEPNYQPPVTFVVVQKRHHTRLFANNHKDRSSTDKSGNILPGTVVDSKICHPTEFDFYLCSHSGIQGTSRPAHYHVLWDENNFTADEMQILT
NNLCYTYARCTRSVSVVPPAYYAHLAAFRARFYMDPNISENSPTPTMGSVKPLPALKEKVKQVMFYC
>MaAGO10b
MPSRQMTKELKGVKPIVSKKQSLNNSMNQQKLENGCLPHDIKNVRRRRGRGRRKAVEREVKQEVEVGPETVAPPVSSKG
VVFCRRPGFGQAGTRCIVKANHFLAELPDKDLNQYDVTITPEVSSRSINRAIIAEFVRLYRETDLGMRLPAYDGRKSLYTAGSLPFTSKEFTIKLLEEDG
GITREKEYRVGIKFVAHADLHHLRQFIAGRQTDAPRQALQVLDIVLRELSSQRYISVGRCFYSPDIRKPQRLGDGLQSWCGFYQSIRPTQMGLSLNIDMS
CTAFIDPLPVVEFVAQILGKDVSSRPLSDADRIKIKKALRGVKVEITHRGNVRRKYRVSGLTAQPTRELIFPIDDQMNMKSVVEYFKEMYGFTIQYSHLP
CLQVGNQKKANYLPMEACKIVEGQRYTKRLNEKQITSLLKVTCQRPREQEIDVLQTVRQNAYGHDPYAKEFGINISDKLTSVEARVLPAPWLKYHDTGKE
KECLPQVGQWNMMNKKVINGCTVNYWACINFSRSVQENTAHSFCQELAQMCQVSGMEFNREPVIPIYSARPDQVEKALRHVYNVATNKLKGKELELLVAI
LPDNNGSLYGDLKRICETDLGLISQCCLTKHVFKVSKQYLANVSLKINVKMGGRNTVLLDAISWRIPLVSDIPTIIFGADVTHPETGEDSSPSIAAVVAS
QDWPEVTKYAGLVCAQAHRQELIQDLFKTWHDPQRGTVTGGMIRELLISFRKATGQKPLRIIFYRDGVSEGQFYQVLLYELDAIRKACASLEPNYQPPVT
FVVVQKRHHTRLFANNHKDRSSTDKSGNILPGTVVDSKICHPSEFDFYLCSHAGIQGTSRPARYHVLWDENNFSADEMQTLTNNLCYTYARCTRSVSIVP
PAYYAHLAAFRARFYMDPAVSENSTSRSVCQGNDSPVKPLPALKEKVKRVMFYC
>MaAGO10c
MPSRQMTSALKGEKHIVSKKPLHNSVNQQKLDNGCQPQEAKSMGRRRGRARGKAAGRQVKLEAEAGLEKGAPPVSSKGI
VFCRRPGFGQEGTRCIVKANHFLAELPDKDLNQYDVTIIPEVSCRSMNRAIIAELVRLYRETELGTRLPAYDGRKSLYTAGSLPFNSKEFIIRLVEDDDG
MGEYRVGIKFVARADLHHLRQFIAGQQTDAPREALQVLDIVLRELSNQRYISVGRCFYSPDIRKPQRLGDGLQSWCGFYQSIRPTQMGLSLNIDPSSTAF
IDPLPVIEFVAQVLGKDVLSRPLSDADRIKIKKALRGVKVEVTHRGNVRRKYRVSGLTLQPTHELIFPIDDQMNMKSVVEYFKEMYGFTIQYAHLPCLQV
GNQKKANYLPMEACKIVEGQRYTKRLNEKQITSLLKVTCQRPRDQEIDILQTVRQNAYGHDPYAKEFGINISEKLTSVEARVLPAPWLKYNDTGKEKECL
PQVGQWNMMNKKVINGCTVNYWACINFSRSVQENTARSFCQELAQMCQVSGMEFDHEPVIPIYSARPDQVEKALRHVYNAATNKLKGKELELLIAILPDN
NGSLYGDLKRICETDLGLISQCCLTKHVFKISKQYLANVSLKINVKMGGRNTVLLDAISWRIPLVSDIPTIIFGADVTHPETGEDSSPSIAAVVASQDWP
EVTKYAGLVCAQAHRQELIQDLFKTWHDPQRGTVTGGMIRELLISFRKATGQKPLRIIFYRDGVSEGQFYQVLLYELDAIRKACASLEPNYQPPVTFVVV
QKRHHTRLFANNHKDRSSTDKSGNILPGTVVDTKICHPAEFDFYLCSHAGIQGTSRPAHYHVLWDENNFTADEMQTLTNNLCYTYARCTRSVSIVPPAYY
AHLAAFRARFYMDPEVSENPSRSMHQTNGSSVKPLPALKDKVKRVMFYC
