# Supplementary material for: Genome-wide identification of DCL, AGO and RDR gene families and their associated functional regulatory elements analyses in banana (Musa acuminata)
Source: PLoS One. 2021 Sep 2;16(9):e0256873. doi: 10.1371/journal.pone.0256873 (PMC8412350; doi:10.1371/journal.pone.0256873)
Supplement: S3 File — (TXT) [file pone.0256873.s003.txt]

>AtRDR1
MGKTIQVFGFPNGVSAEEVKKFLERLTGSGTVYAIKVRQPKKGGPRVYAIVQFTSERHTRLIITAAAERLYYGRSYLKAFEVEQDIVPK
PRASLHTISGLKMFFGCQVSTKKFLTLWSAQDVCVSFGIGMRKLHFSFSWYQKDYRLELSYENIWQIDLHSPQGRSSKFLVIQVIGAPKIFEKEDQPINL
LFGIMDFYSDGSDEQWIRTTDFTSSSCIGQSTAFCLELPVHLNVPDFRENFANYAEHRASSFLIESGSSYSSNANTLVPVVDPPPGFSLPFEILFKLNTL
VQNACLSGPALDLDFYRLLNQKKYDRALIDHCLEKLFHLGECCYEPAHWLRDEYKKWISKGKLPLSPTISLDDGLVYMYRVQVTPARVYFSGPEVNVSNR
VLRHYSKYINNFLRVSFVDEDLEKVRSMDLSPRSSTQRRTKLYDRIYSVLRDGIVIGDKKFEFLAFSSSQLRENSAWMFAPIDRITAAHIRAWMGDFDHI
RNVAKYAARLGQSFSSSRETLNVRSDEIEVIPDVEIISLGTRYVFSDGIGKISAEFARKVARKCGLTEFSPSAFQIRYGGYKGVVAVDPNSSKKLSLRKS
MSKFESENTKLDVLAWSKYQPCYMNRQLITLLSTLGVTDSVFEKKQREVVDRLDAILTHPLEAHEALGLMAPGENTNILKALILCGYKPDAEPFLSMMLQ
NFRASKLLELRTKTRIFISGGRSMMGCLDETRTLEYGQVVVQYSDPMRPGRRFIITGPVVVAKNPCLHPGDVRVLQAVNVPALNHMVDCVVFPQKGLRPH
PNECSGSDLDGDIYFVCWDQELVPPRTSEPMDYTPEPTQILDHDVTIEEVEEYFANYIVNDSLGIIANAHTAFADKEPLKAFSDPCIELAKKFSTAVDFP
KTGVAAVIPQHLYVKEYPDFMEKPDKPTYESKNVIGKLFREVKERAPPLISIKSFTLDVASKSYDKDMEVDGFEEYVDEAFYQKANYDFKLGNLMDYYGI
KTEAEILSGGIMRMSKSFTKRRDAESIGRAVRALRKETLSLFNASEEEENESAKASAWYHVTYHSSYWGLYNEGLNRDHFLSFAWCVYDKLVRIKKTNLG
RRQRQETLERLDHVLRFG
>AtRDR2
MVSETTTNRSTVKISNVPQTIVADELLRFLELHLGEDTVFALEIPTTRDNWKPRDFARVQFTTLEVKSRAQLLSSQSKLLFKTHNLRLS
EAYDDIIPRPVDPRKRLDDIVLTVGFPESDEKRFCALEKWDGVRCWILTEKRRVEFWVWESGDCYKIEVRFEDIIETLSCCVNGDASEIDAFLLKLKYGP
KVFKRVTVHIATKFKSDRYRFCKEDFDFMWIRTTDFSGSKSIGTSTCFCLEVHNGSTMLDIFSGLPYYREDTLSLTYVDGKTFASAAQIVPLLNAAILGL
EFPYEILFQLNALVHAQKISLFAASDMELIKILRGMSLETALVILKKLHQQSSICYDPVFFVKTQMQSVVKKMKHSPASAYKRLTEQNIMSCQRAYVTPS
KIYLLGPELETANYVVKNFAEHVSDFMRVTFVEEDWSKLPANALSVNSKEGYFVKPSRTNIYNRVLSILGEGITVGPKRFEFLAFSASQLRGNSVWMFAS
NEKVKAEDIREWMGCFRKIRSISKCAARMGQLFSASRQTLIVRAQDVEQIPDIEVTTDGADYCFSDGIGKISLAFAKQVAQKCGLSHVPSAFQIRYGGYK
GVIAVDRSSFRKLSLRDSMLKFDSNNRMLNVTRWTESMPCFLNREIICLLSTLGIEDAMFEAMQAVHLSMLGNMLEDRDAALNVLQKLSGENSKNLLVKM
LLQGYAPSSEPYLSMMLRVHHESQLSELKSRCRILVPKGRILIGCMDEMGILEYGQVYVRVTLTKAELKSRDQSYFRKIDEETSVVIGKVVVTKNPCLHP
GDIRVLDAIYEVHFEEKGYLDCIIFPQKGERPHPNECSGGDLDGDQFFVSWDEKIIPSEMDPPMDYAGSRPRLMDHDVTLEEIHKFFVDYMISDTLGVIS
TAHLVHADRDPEKARSQKCLELANLHSRAVDFAKTGAPAEMPYALKPREFPDFLERFEKPTYISESVFGKLYRAVKSSLAQRKPEAESEDTVAYDVTLEE
AGFESFIETAKAHRDMYGEKLTSLMIYYGAANEEEILTGILKTKEMYLARDNRRYGDMKDRITLSVKDLHKEAMGWFEKSCEDEQQKKKLASAWYYVTYN
PNHRDEKLTFLSFPWIVGDVLLDIKAENAQRQSVEEKTSGLVSI
>AtRDR3
MMNNGCDEVSPRSEIALLGSVETMLEKIYEKHNHRLPISVETRRKLSSISEELALETLRKVFNKPYLKTLDGLIMYFVKGTVTVDGSPR
LSPGESPVQSPRTPAKKSCRASQDVSLDLETPSPKFMKREENGGSKYIPPLLALGELEFKKAFLLLSYIGGESLVEEVISGDQIRKWKDLPMVSYEAAVW
NRLGQRYCSPKERRRPLEGDSGMTHYYQCHVATDGSYKFKGHLLENTGTHLHKVLGDDNVLTVKFDKVLGVETYCNDLYSTYKGIAKNGIMVGLRRYRFF
VFKDGGKEEKKKDVSTKGVKCYFIRTDSTASIDMQNPYIFAGKSMHEARMHFMHVNTLSSLPNYMSRFSLILSKTKTLEVDMTGITFEQIDDIHCHDQDD
KDVLDKNGKPCIHSDGTGYISEDLARMCPVNIFKGKSMRSNNIQSKNLNFEGQGPCGQEPPLLIQFRIFYNGYAVKGTFLTNKKLPPRTVQVRPSMIKVY
EDRTLSNLSTFNSLEVVTTSNPPRKARLSRNLVALLSYGGVPNDFFLNILRNTLEESKTIFYSERAAFKAAINYGDDQYTADMILVGIPLDEPYLKDRLS
YLLKTERNALKAGRFPIDESYYIMGTVDPTGELKENEICVILHSGQISGDVLVYRNPGLHFGDIHVLKATYVKALEDYVGNAKFAVFFPQKGPRSLGDEI
AGGDFDGDMYFISRNPKLLEHFKPSEPWVSSSKPSKIYCGRKPSELSEEELEEELFKMFLKARFCKRDVIGMAADCWLGIMDPFLTLGDESAKEKYERKK
NILKLIDIYYDALDAPKKGAKVDLPPDLEIKNFPHYMERDPKRDFRSTSILGLIFDTVDSHNAEEPPPSEISKLWYFEDEPVPKSHMDKFTSWYENYRSE
MSQAMMETDKVKRNQLTNEVIQRYKQDFYGAAGFEDSNKSLEELYPQALALYNVVYDYAIQEGVAKCTFAWNVAGPVLCKFYLKKTKDKSVVASTSVLKK
LLG
>AtRDR4
MMTTTMDYNSSDQGFSWSEIALLGSVETMLEKVYGKHNHHPPIKVETRRRLSSISEELALETLRKVLNMPNVKTLDGIIIYFLNDAVTV
DGSPRLWSGESPVQFPRTPGKKSCRASQAEVSLDREDPSPKFLRGDENGESKHISLLLALGELEFKKAFLLLTYLGGKSLGEVISGDEIRQWKDLPMVAY
ERAVWFKLGQNEERMQLESDSGKTHYYQCHVAPDGSYRLKGYFLENTGTHLHKVLGDDNVLTVRFDQLPKESTYCDNPYSKYKEIAKNGIMVGLRRYQFF
VFKDGGKAEKKKRNSTKQVKCYFIRTGSTASSDMENPYILSGMSIHEARMHFMHVHTLPSPANYMARFSLILSKTKKLEVDMTEITVMQIDDIHCHDQSN
NDVLDKNGKPRIHSDGTGYISEDLARMCPLNIFKGKSMRSNNIQGTCVQEPPLLIQIRMFNDGSAVKGIFLLNKNLPPQTVQVRPSMIKVYKDKNLSNFS
TFNSLEVVTTSNPPKRAKLSKNLVALLSYGGVPNDFFLDILLNTLEKKKTIFFKVRAAGKAALHYGNMDDKNALQMIMAGIPLDEPYLKHYLSKLLKLEK
DDLKAGKLPIDESYYLMGTVDPTGELKEDEVSGLAKSQDVLVYRNPGLHFGDIHILKATYVKSLEQYVGNSKYGVFFPQKGPRSLGDEIAGGDFDGDMYF
ISRNPKLLEHYKPSEPWVSSSPRSKIYTGRQPSELSPEQLEEELFKIFLKTGFSPSSVIGQAADSWLAIMDRFLTLGDENVKEKAEMKKKMLKLTDIYYD
AIDAPKTGTEVNLPLDVKVDLFPHYMERNKTFKSTSILGLIFDTVDFHNAEDTTPSGISKLQCFEDEPVSEFDMEKCKLWHKDYRKEMCQAMNSDDDDSC
NEVIQKYKQEFYSAAGFKESKKILEELYPKALALYNVT
>AtRDR5
MNQASSRIRIALSGRIETALENIYRKHNLTPINDETRQRLSSIPENLGFELVRKVFSLQAGLIYNLDSFIVSKVNQAVSFTGYPQPANS
LSPSGRHVSRVLQEEMSVDSDAPSPKSLKSEDKGGSLHIPQLVALGELEFKKVFLLLSYIPGQHVGQVITADEIRLWKDLPMVEYEAAVWDRLGRHYCPQ
KDRRMLQWDSGKTHYYQCNVAPNGSYTFKVLSALQGPLLEHTGTHLHKVLGDDNVLTVKFADVQKSSSTYSIDHYFTYKGIAKNGIMIGLRRYQFFVFKD
GGKEEKKKDLSTKKVKCYFIRTDSTAFYDMQNPYILTGKSIYEARMHFMHVHRAPTLANYMARFSLILSKTKTLEVDMTGITFDQIDDIHCHDQDGKDVL
DKNKKPCIHSDGTGYISEDLARMCPLNIFKGKCLRSESIQEACYQDPPLLIQFRMFYDGYAVKGTFLLNKKLCPRTVQVRPSMIKVSKDPSLSNFSTFNA
LEVVTTSNPPKRTKLSKNLVALLSYGGIPNEFFLDILLNTLEESKSIFYNKRAALNAALNYGEMDDQNAAQMILVGIPLDEPHLKNYLSILLKTEKNDLK
AGKLPVTESYYLMGTVDPTGALKEDEVCVILESGQISGEVLVYRNPGLHFGDIHILKATYVKALEEYVGNSKFAVFFPQKGPRSLGDEIAGGDFDGDMYF
ISRNPELLENFKPSEPWVSLTPPSKSNSGRAPSQLSPEELEEELFEMFLTAGFHASNVIGIAADSWLTIMDRFLILGDDRAEEKAEMKKKMLELIDIYYD
ALDAPKKGDKVYLPNKLKPDIFPHYMERDKKFQSTSILGLIFDFVKSQTTEEPSPSSEISKLPCFEDEPVSEFHMQKCRLWYDNYRTEMTQAMKTDKDES
ANEVIQRYKQEFYGAAGFEDSKKSLEELYPQALALYKIVYDYAIHAGVSKCRFVWKVAGPVLCRFYLNKKMQEKCLVCAPSVLKELWG
>AtRDR6
MGSEGNMKKSVVTQVSIGGFGESTTAKQLTDYLEDEVGIVWRCRLKTSWTPPGSYPNFEIADTSNIPSIDEYKKVEPHAFVHFAVFESA
GRAMDAAGQCNLILDGQPLKVSLGPKNPYSLNQRRRTTVPYKLAGITLEIGTLVSRDDFFVSWRAEGVDFLVDPFDNTCKFCFRKSTAFSFKDAVMHAVI
NCDYKLELLVRDIQTVRQYKTLHGFVLILQLASSPRVWYRTADDDIYDTVPGDLLDDDDPWIRTTDFTQVGAIGRCHSYRVLISPRYENKLRTALDYFRM
RRVQEERVRWPPRIRNEPCFGEPVSDHFFCIHHKEGISFEIMFLVNSVLHRGVFNQFQLTERFFDLLRNQPKDVNIASLKHLCTYKRPVFDAYKRLKLVQ
EWIQKNPKLLGSHEQSEDISEIRRLVITPTRAYCLPPEVELSNRVLRRYKAVAERFLRVTFMDESMQTINSNVLSYFVAPIVKDLTSSSFSQKTYVFKRV
KSILTDGFKLCGRKYSFLAFSANQLRDRSAWFFAEDGKTRVSDIKTWMGKFKDKNVAKCAARMGLCFSSTYATVDVMPHEVDTEVPDIERNGYVFSDGIG
TITPDLADEVMEKLKLDVHYSPCAYQIRYAGFKGVVARWPSKSDGIRLALRDSMKKFFSKHTILEICSWTRFQPGFLNRQIITLLSVLGVPDEIFWDMQE
SMLYKLNRILDDTDVAFEVLTASCAEQGNTAAIMLSAGFKPKTEPHLRGMLSSVRIAQLWGLREKSRIFVTSGRWLMGCLDEAGILEHGQCFIQVSKPSI
ENCFSKHGSRFKETKTDLEVVKGYVAIAKNPCLHPGDVRILEAVDVPQLHHMYDCLIFPQKGDRPHTNEASGSDLDGDLYFVAWDQKLIPPNRKSYPAMH
YDAAEEKSLGRAVNHQDIIDFFARNLANEQLGTICNAHVVHADRSEYGAMDEECLLLAELAATAVDFPKTGKIVSMPFHLKPKLYPDFMGKEDYQTYKSN
KILGRLYRRVKEVYDEDAEASSEESTDPSAIPYDAVLEIPGFEDLIPEAWGHKCLYDGQLIGLLGQYKVQKEEEIVTGHIWSMPKYTSKKQGELKERLKH
SYNSLKKEFRKVFEETIPDHENLSEEEKNILYEKKASAWYHVTYHPEWVKKSLELQDPDESSHAAMLSFAWIAADYLARIKIRSREMGSIDSAKPVDSLA
KFLAQRL
>MaRDR1a
MTSKTIQISRFPSYATAKQVTVFLEKYTGEGSVIALKLRPSKNSTVYAIVQFPRREDVQDLFVMIQQGKLSYDGHYLT
VRNMERDIIPKPRKPLFVLENVTLHFGCPLSQKRLSVLRSMEDIRLHRSSVQNSQFLVVQVVAAPKIYETPSRNTGSLYEDPRLNYFRDLPDDQWVRTTD
FTSSRSIGQSCALCLQLPFECSLPNIREYFVHFIEVDGHYDLERGYSYSRNLDLVPIVEPHTGIQVSYKILFKINHMVQNGTLIGPTLDRKFYTLVCPCP
SIPTEYIERALEMMSVLDNSCFAPAEWLLEQYKKFKKSNRHINSPGISLDSDSSLVYVHRVQVTPSKVYFYGPEINVSNRVLRQYRQEIDNFLRISFVDE
DREKMHSTDISSRSASIGAEKHTALYWRILSTLKNGITVADKKFEFLAFSSSQLRENSAWMFASNSKLTADNIREWMGDFSKIKNVAKYAARLGQSFSSS
TETLSVERNEINFIPDVEHAGYVFSDGIGKISSEFAKKKLSLRKSMSKFESTNTKLDVLAYSKYQPCFLNRQLITLLSTLGVKDNVFERKLEEAVNDLDK
ILTDAEKAQEAIQLMSPGETTNVLRELLLCGYKPDAEPFLSMLLQTFRASRLLELRTKARIFVPKGRAMMGCLDETRSLEYGQVFVQVSCFGSSIFHGNG
LLMNGVSELDHCTVVLKGKVIVAKNPCLHPGDVRILSAVDVPDLHHMIDCVVFPQKGKRPHPNECSGSDLDGDIYFVSWDPELIPQRVVLPMEYTPAPTK
TLDHNVTIEEVMEYFTNYIVNDSLGIIANAHTVFADRAREKAESMECIELAKLFSIAVDFPKTGVPAEIPPRLYVKEYPDFMEKLDRVSYVSKGVIGKLY
RAIKDHTPGFGHVKAFTKLVALRSYDPDMEVDGFKEYTSEAFFFKGEYDFKLGNLMDHYGIKTEAEILSGHIMKMSKTFTKNKDGEAIGRAVRSLRKEAR
SWFNEKSSDHDHDEDEEYAKASAWYHVTYHPDYWGCYNENLNRPHFLSFPWCVYDKLTLIKQKKMSQRKFAAELLLVRQTIERALRVS
>MaRDR1b
VLWSVVDVKVSFGLEVRNIFFSLTHEGRSYKLEVAHESIREIHLHRSLPHRPKFLVIQVVAAPKIYEILLG
KTGSLQEDPKSYYCRDPQDEQWVRTTDFTPSRSIGQSCALCLQLPFDCNLPDIQDFFVPYTEVEGRYDLKTGSSYSSNLDLVPVVEPRAGVKLPYAILFK
INHLVQNGTLSGPTLNRKFYSLLRPSAFVPTEYIERALEMMSTLNHSCFDPTGWLTEQYANFRSSGRPINSPTISLDPSLVYVHRVQVTPSKVYFYGPEI
NVSNRILRLYHSELDNFLRVSFVDEDGEKMHSTDILSRSASADDDNRTALYWRILSTLRNGITVGDKKFEFLAFSSSQLRESSAWMFASSGESTADSIRQ
RMGKFSKIRNVAKYAARLGQSFGSSTETMYVNGHEIECIRDVEREGYVFSDGIGKISPKFARKLSLRSSMSKFDSRRTKLDVLAYSRYQPCFLNRQLITL
LSTLGVEDEVFERKMEEAVNDLDRILSDPERAREAVQLMSPGERTSILRELLLCGYKLDAEPFLSMLLQAFRASRLLELRTKARIFIPQGRAMMGCLDET
ASLEYGEVFVQVSRSGSSMSHDDGLLTNSVKVLEGKVVVARNPCLHPGDVRVLSAVDVPDLHHMIDCVVFPQKGERPHPDECSGGDLDGDIYFVSWDPEL
IPPRVVPPMEYTPAATKELDHDVTIEEVMEYFANYIVNDSLGIIANAHTVFADKASNKAESKECIELAKLFSVAVDFPKTGDAAKIPRHLLVKEFPDFME
KLDKDTYESQGILGKLYHATKACGFATVEAFTKEAAMRSYDPDMEVDGFEEYVDEAFVFKGEYDFKLGNLMDHYGIKTEAEIIGGHIMNMSKMFTKKKDG
EAVGRALRSLRKEARSWFDKQSSDHDHDDDEEYAKASAWYHVTYHPKFWGRYNVNLSRPHFLSFPWCVYKKLAVIKQRKTCQRKAEAELLLQQ
>MaRDR2
MSPQCQSPPVIVVRMSRLPFSPSRQLFTVFLHFPRKNPSTEASVLPRRGVLATSPVTGMGSSGATVHVSNIPLAAVAG
EFFEYFEAAVGSVFACEIATARRNWKSRGFGRVQFDSLAAAERACLLAAEGRLPNFQCARLTITRSRDDIVARAAEGRNRVEGAVLRAGVLVGENRMEVF
GVWEGVRAEIMPERKKLELFVEQSGEKYKLEVMFGDIIASCGCCLDGSESNAILLQLKYSPRSYVRIHGPMVKSKLSNDRYRACREDFQFPWFRTSDFSP
DNTIGKSCCYCLQLAAGLSCPEILRDLPFSTVLEDLNLFKGELWSPSWMLVPIVNCPSDYSVAFEILYQINSLVHMQKITFRQVTTDLFDIFKGLPLDSA
IKILMKMHKLTSTCYNPVQVLVTPTKVYCLGPELETSNYVVKHFSTNASDFLRVSFVDEDWSKLPSDAISVTIDRNFLSKPHRTGIYTRILSVLKDGLHI
GSKKFEFLAFSASQLRANSVWMFASNENLTAESIRKWMDIEVTTEDGKKYCFSDGIGKISLTSFWKLSLRKSMLKFESTNTMLSVTKWSEYLPCFLNREI
ICLLSTLGIKDEIFESMQHDQMQQLGKMLTDKEVALRVLDRMTGSEVRTAIKMLMQGYDPNSEPYLSMMLKASRDYQLSDTRSKCRIFVPKGRVLIGCLD
ETCNLDYGQAYIKVTMTKEELQNEDQTFLRNTDQTSAVVVGKVVVTRNPCLHPGDIRVLQAVYDVGLDDMGLVDCIIFPQKGTRYQKIFLQLPLNDESVC
ISFMNTSSPHPIFFKLLPHPNECSGGDLDGDLYFVCWDKNLIPPETDTPMDYTPRRPRLMDHDVTLEEIQKFFVDYMINDTLGVISTTHLIYADSEPTKA
RSPKCLELANLHSEAVDFAKTGAPAEMPRVLRPKEFPDFMERWDRSTFISPGVIGKLYRAASIHFEDVNSDATISKVSAYDYDLQVEGFEEFLSPAKEYY
DRYSEKLSLLMNYYGAEHEDEILTGNLRNKSLYLQKDKKRYGEMKDRMLVGVRSLQQEVEGWFRCSCAERDSSRMASAWYHVTYHRDYHPETTFLSFPWI
LSDVLLNIKAVKKHKN
>MaRDR5
MCFFFILYQPLLIQFRMFNNGRAVKGTLLLNKLLPPETIQVRRSMIKVKSDPNISYIQSCNSIEIVATRYC
SLYFWYQKLFIKILFSHYLSNQPKRTCLSRHLIVLLHYGGVPKEFFLELLMNSLDDAQNARYSKQAALRVALKYGDMDDFLVSRMILCGMPLDEPYLQFR
LSILMREERKSLKTGKLPVMDCYYLMGTVDPTGLLKPNEVCVILENGQVSGDVLVYKHPGLHFGDVHVLTATYNKDLEKFVGYSKYAIFFPTKGPRSLAD
EMANSDFDGDMYWVSRNSQATHGTTDLLQYFRSSMPWTPTPSNMRGIQQKKPIEFSSKELERELFQQFLINRFKPSNTVSMASDCWLSYMDRLLTLGDEC
AEEKECLKEKILQLVNIYYDALDAPKSGVKVEVPIELKAEKYPHYMERSNSYTSMSILGLIFDKVSSVQTEDPPSNGEYFCSWTLYVMHNYENLVAH
>MaRDR6
MDSFHRNTEQKEMTVSQVSFGGFDAKVSAKELADFLEYEAGIIWRCRVKTSWTPPESYPVFKGTDDAFDVPRKDDYGRV
VPHAFVHFARPDAVKKAMDAAGKCDLVLNGRPLRANVGTESSFRVNRRRTTDPFRFSNACVEIGNLLISAPYVYYRTADDDIYTSVPFNLLDDEDPWIRT
TDITPSGAIGRCNSYRISLSPRFGPKMERSLAYLREHGVAENRPRCRLVVRDEPGYGAHMSDPFFCIQNKKGINFATMFLVNALVHRGIVNQHQLSEEFF
SLLRNPKLLRHSKFSDDIIEVRKLVITPTKAYCLPPEVELSNRVLRKYKEVADRFLRVTFTDEGMQQLNSNVLNYYDILTNGFHLYGQKYSFLAFSSNQL
RDRSAWFFAEVSGSITVATIRNWMGKFSNKNVAKCAARMGQCFSSTYATVNVTPNEVNSELEDIKRNGYVFSDGIGKITPELALEVAQKLHLTEDPPSAY
QIRYAGCKGVVAVWPGNDDGIKLSLRPSMNKFESNHTILEVVSWTRFQPGFLNRQIVTLLSSLKVPDSVFERMQDTMILKLNQILHDTNVAFEILTTSCA
EQGNTAAMMLSAGFRPQSEPHLKAMLSCIRSTQLGDLLAKTKIFVPKGRLLMGCLDELGVLEHGQCFIQASTPSLENCLGDRPHTNEASGSDLDGDLYFV
TWDENLLPPGKKSWVPMDYTPAEVKQFPRQILPQDIIDFYLKNMVNENHGVICNAHVVHADRSEHGALDENCLKLAELAATAVDFPKTGKIVTMPPALKP
KTYPDFMGKVDRLSYKSEKILGKLYRKIKDATDDELPSELPCTFEDLPYDTDLEIIGSLDYLADAWQNKVVYDRHLNALLAQYRVSSEGEVVTGHIWSLP
KYNSRKQGELKERLKNAYSSLRKQFRHIFKTMSPDLLQLTDDEKCFFYEMKASAWYQVTYHPRWVKKYNELKEPDGDGVPARLSFAWIAADYLVRIKKEK
LHRKMCLQLLKLLAGLLSRKVALKPWSCCHPRLKVDRNIGGSFF
