# Supplementary material for: Genome-wide identification of DCL, AGO and RDR gene families and their associated functional regulatory elements analyses in banana (Musa acuminata)
Source: PLoS One. 2021 Sep 2;16(9):e0256873. doi: 10.1371/journal.pone.0256873 (PMC8412350; doi:10.1371/journal.pone.0256873)
Supplement: S4 File — (XLSX) [file pone.0256873.s004.xlsx]

## Sheet: Sheet1
GO.ID	Term	No. of Associated genes	p-value	Aspect	Name of Associated genes
GO:0009615	response to virus	9	1.6e-21	P	MaRDR1a, MaRDR6, MaAGO1b, MaAGO10b, MaDCL3, MaAGO7, MaDCL1, MaAGO4, MaDCL4
GO:0035194	posttranscriptional gene silencing by RNA	9	4.9e-21	P	MaRDR1a, MaRDR2, MaRDR6, MaAGO1b, MaDCL3, MaAGO7, MaDCL1, MaAGO4, MaDCL4
GO:0030422	production of siRNA involved in RNA interference	8	9.4e-21	P	MaRDR1a, MaRDR2, MaRDR6, MaDCL3, MaAGO7, MaDCL1, MaAGO4, MaDCL4
GO:0016246	RNA interference	8	1.4e-20	P	MaRDR1a, MaRDR2, MaRDR6, MaDCL3, MaAGO7, MaDCL1, MaAGO4, MaDCL4
GO:0051607	defense response to virus	8	1.4e-20	P	MaRDR6, MaAGO1b, MaAGO10b, MaDCL3, MaAGO7, MaDCL1, MaAGO4, MaDCL4
GO:0016441	posttranscriptional gene silencing	9	3.2e-20	P	MaRDR1a, MaRDR2, MaRDR6, MaAGO1b, MaDCL3, MaAGO7, MaDCL1, MaAGO4, MaDCL4
GO:0031047	gene silencing by RNA	9	2.3e-19	P	MaRDR1a, MaRDR2, MaRDR6, MaAGO1b, MaDCL3, MaAGO7, MaDCL1, MaAGO4, MaDCL4
GO:0002252	immune effector process	8	3e-19	P	MaRDR6, MaAGO1b, MaAGO10b, MaDCL3, MaAGO7, MaDCL1, MaAGO4, MaDCL4
GO:0031050	dsRNA fragmentation	8	3e-19	P	MaRDR1a, MaRDR2, MaRDR6, MaDCL3, MaAGO7, MaDCL1, MaAGO4, MaDCL4
GO:0043331	response to dsRNA	8	3e-19	P	MaRDR1a, MaRDR2, MaRDR6, MaDCL3, MaAGO7, MaDCL1, MaAGO4, MaDCL4
GO:0070918	production of small RNA involved in gene silencing by RNA	8	3e-19	P	MaRDR1a, MaRDR2, MaRDR6, MaDCL3, MaAGO7, MaDCL1, MaAGO4, MaDCL4
GO:0071359	cellular response to dsRNA	8	3e-19	P	MaRDR1a, MaRDR2, MaRDR6, MaDCL3, MaAGO7, MaDCL1, MaAGO4, MaDCL4
GO:0044003	modification by symbiont of host morphology or physiology	7	7e-19	P	MaRDR6, MaAGO1b, MaDCL3, MaAGO7, MaDCL1, MaAGO4, MaDCL4
GO:0035821	modification of morphology or physiology of other organism	7	1.8e-18	P	MaRDR6, MaAGO1b, MaDCL3, MaAGO7, MaDCL1, MaAGO4, MaDCL4
GO:0051817	modification of morphology or physiology of other organism involved in symbiotic interaction	7	1.8e-18	P	MaRDR6, MaAGO1b, MaDCL3, MaAGO7, MaDCL1, MaAGO4, MaDCL4
GO:0010608	posttranscriptional regulation of gene expression	9	3.1e-18	P	MaRDR1a, MaRDR2, MaRDR6, MaAGO1b, MaDCL3, MaAGO7, MaDCL1, MaAGO4, MaDCL4
GO:0016458	gene silencing	9	5.6e-18	P	MaRDR1a, MaRDR2, MaRDR6, MaAGO1b, MaDCL3, MaAGO7, MaDCL1, MaAGO4, MaDCL4
GO:0009616	virus induced gene silencing	6	7.1e-18	P	MaRDR6, MaAGO1b, MaDCL3, MaAGO7, MaDCL1, MaDCL4
GO:0052018	modulation by symbiont of RNA levels in host	6	7.1e-18	P	MaRDR6, MaAGO1b, MaDCL3, MaAGO7, MaDCL1, MaDCL4
GO:0052249	modulation of RNA levels in other organism involved in symbiotic interaction	6	7.1e-18	P	MaRDR6, MaAGO1b, MaDCL3, MaAGO7, MaDCL1, MaDCL4
GO:1901699	cellular response to nitrogen compound	8	9.5e-18	P	MaRDR1a, MaRDR2, MaRDR6, MaDCL3, MaAGO7, MaDCL1, MaAGO4, MaDCL4
GO:0040029	regulation of gene expression, epigenetic	9	1.7e-17	P	MaRDR1a, MaRDR2, MaRDR6, MaAGO1b, MaDCL3, MaAGO7, MaDCL1, MaAGO4, MaDCL4
GO:0051701	interaction with host	7	1.7e-17	P	MaRDR6, MaAGO1b, MaDCL3, MaAGO7, MaDCL1, MaAGO4, MaDCL4
GO:0098586	cellular response to virus	6	3.9e-17	P	MaRDR6, MaAGO1b, MaDCL3, MaAGO7, MaDCL1, MaDCL4
GO:0044403	symbiosis, encompassing mutualism through parasitism	7	1.9e-16	P	MaRDR6, MaAGO1b, MaDCL3, MaAGO7, MaDCL1, MaAGO4, MaDCL4
GO:0044419	interspecies interaction between organisms	7	3e-16	P	MaRDR6, MaAGO1b, MaDCL3, MaAGO7, MaDCL1, MaAGO4, MaDCL4
GO:0071407	cellular response to organic cyclic compound	8	8.1e-16	P	MaRDR1a, MaRDR2, MaRDR6, MaDCL3, MaAGO7, MaDCL1, MaAGO4, MaDCL4
GO:0010629	negative regulation of gene expression	9	3.6e-15	P	MaRDR1a, MaRDR2, MaRDR6, MaAGO1b, MaDCL3, MaAGO7, MaDCL1, MaAGO4, MaDCL4
GO:0010605	negative regulation of macromolecule metabolic process	9	1.9e-14	P	MaRDR1a, MaRDR2, MaRDR6, MaAGO1b, MaDCL3, MaAGO7, MaDCL1, MaAGO4, MaDCL4
GO:1901698	response to nitrogen compound	8	2e-14	P	MaRDR1a, MaRDR2, MaRDR6, MaDCL3, MaAGO7, MaDCL1, MaAGO4, MaDCL4
GO:0043207	response to external biotic stimulus	10	4.5e-14	P	MaRDR1a, MaRDR2, MaRDR6, MaAGO1b, MaAGO10b, MaDCL3, MaAGO7, MaDCL1, MaAGO4, MaDCL4
GO:0051707	response to other organism	10	4.5e-14	P	MaRDR1a, MaRDR2, MaRDR6, MaAGO1b, MaAGO10b, MaDCL3, MaAGO7, MaDCL1, MaAGO4, MaDCL4
GO:0009892	negative regulation of metabolic process	9	5.2e-14	P	MaRDR1a, MaRDR2, MaRDR6, MaAGO1b, MaDCL3, MaAGO7, MaDCL1, MaAGO4, MaDCL4
GO:0009607	response to biotic stimulus	10	5.4e-14	P	MaRDR1a, MaRDR2, MaRDR6, MaAGO1b, MaAGO10b, MaDCL3, MaAGO7, MaDCL1, MaAGO4, MaDCL4
GO:0010267	production of ta-siRNAs involved in RNA interference	5	7.9e-14	P	MaRDR6, MaDCL3, MaAGO7, MaDCL1, MaDCL4
GO:0002376	immune system process	8	2.3e-13	P	MaRDR6, MaAGO1b, MaAGO10b, MaDCL3, MaAGO7, MaDCL1, MaAGO4, MaDCL4
GO:0014070	response to organic cyclic compound	8	2.9e-13	P	MaRDR1a, MaRDR2, MaRDR6, MaDCL3, MaAGO7, MaDCL1, MaAGO4, MaDCL4
GO:0098542	defense response to other organism	9	3.3e-13	P	MaRDR2, MaRDR6, MaAGO1b, MaAGO10b, MaDCL3, MaAGO7, MaDCL1, MaAGO4, MaDCL4
GO:0009605	response to external stimulus	10	1.1e-12	P	MaRDR1a, MaRDR2, MaRDR6, MaAGO1b, MaAGO10b, MaDCL3, MaAGO7, MaDCL1, MaAGO4, MaDCL4
GO:0051704	multi-organism process	10	2.7e-12	P	MaRDR1a, MaRDR2, MaRDR6, MaAGO1b, MaAGO10b, MaDCL3, MaAGO7, MaDCL1, MaAGO4, MaDCL4
GO:0006952	defense response	9	4.8e-12	P	MaRDR2, MaRDR6, MaAGO1b, MaAGO10b, MaDCL3, MaAGO7, MaDCL1, MaAGO4, MaDCL4
GO:0048519	negative regulation of biological process	9	5.9e-12	P	MaRDR1a, MaRDR2, MaRDR6, MaAGO1b, MaDCL3, MaAGO7, MaDCL1, MaAGO4, MaDCL4
GO:0045087	innate immune response	7	1.1e-11	P	MaRDR6, MaAGO1b, MaDCL3, MaAGO7, MaDCL1, MaAGO4, MaDCL4
GO:0006955	immune response	7	1.5e-11	P	MaRDR6, MaAGO1b, MaDCL3, MaAGO7, MaDCL1, MaAGO4, MaDCL4
GO:0071310	cellular response to organic substance	8	1.9e-11	P	MaRDR1a, MaRDR2, MaRDR6, MaDCL3, MaAGO7, MaDCL1, MaAGO4, MaDCL4
GO:0019827	stem cell population maintenance	5	3.4e-11	P	MaRDR6, MaAGO10b, MaAGO10c, MaAGO7, MaDCL4
GO:0098727	maintenance of cell number	5	3.4e-11	P	MaRDR6, MaAGO10b, MaAGO10c, MaAGO7, MaDCL4
GO:0070887	cellular response to chemical stimulus	8	8.3e-11	P	MaRDR1a, MaRDR2, MaRDR6, MaDCL3, MaAGO7, MaDCL1, MaAGO4, MaDCL4
GO:0006396	RNA processing	8	1.4e-10	P	MaRDR1a, MaRDR2, MaRDR6, MaDCL3, MaAGO7, MaDCL1, MaAGO4, MaDCL4
GO:0010599	production of lsiRNA involved in RNA interference	3	4.7e-10	P	MaAGO7, MaDCL1, MaDCL4
GO:0010033	response to organic substance	9	4.8e-09	P	MaRDR1a, MaRDR2, MaRDR6, MaAGO1b, MaDCL3, MaAGO7, MaDCL1, MaAGO4, MaDCL4
GO:0010468	regulation of gene expression	10	4.3e-08	P	MaRDR1a, MaRDR2, MaRDR6, MaAGO1b, MaDCL3, MaAGO5, MaAGO7, MaDCL1, MaAGO4, MaDCL4
GO:0010492	maintenance of shoot apical meristem identity	3	5.6e-08	P	MaRDR6, MaAGO7, MaDCL4
GO:0065008	regulation of biological quality	7	5.8e-08	P	MaRDR6, MaAGO1b, MaDCL3, MaAGO7, MaDCL1, MaAGO4, MaDCL4
GO:0060255	regulation of macromolecule metabolic process	10	7.3e-08	P	MaRDR1a, MaRDR2, MaRDR6, MaAGO1b, MaDCL3, MaAGO5, MaAGO7, MaDCL1, MaAGO4, MaDCL4
GO:0042221	response to chemical	9	1.1e-07	P	MaRDR1a, MaRDR2, MaRDR6, MaAGO1b, MaDCL3, MaAGO7, MaDCL1, MaAGO4, MaDCL4
GO:0019222	regulation of metabolic process	10	1.5e-07	P	MaRDR1a, MaRDR2, MaRDR6, MaAGO1b, MaDCL3, MaAGO5, MaAGO7, MaDCL1, MaAGO4, MaDCL4
GO:0016070	RNA metabolic process	10	5e-07	P	MaRDR1a, MaRDR2, MaRDR6, MaAGO10b, MaDCL3, MaAGO5, MaAGO7, MaDCL1, MaAGO4, MaDCL4
GO:0050789	regulation of biological process	11	6e-07	P	MaRDR1a, MaRDR2, MaRDR6, MaAGO1b, MaAGO10b, MaDCL3, MaAGO5, MaAGO7, MaDCL1, MaAGO4, MaDCL4
GO:0006950	response to stress	9	6.6e-07	P	MaRDR2, MaRDR6, MaAGO1b, MaAGO10b, MaDCL3, MaAGO7, MaDCL1, MaAGO4, MaDCL4
GO:0051214	RNA virus induced gene silencing	2	6.6e-07	P	MaDCL3, MaDCL4
GO:0060145	viral gene silencing in virus induced gene silencing	2	6.6e-07	P	MaAGO1b, MaAGO7
GO:0051716	cellular response to stimulus	8	8.5e-07	P	MaRDR1a, MaRDR2, MaRDR6, MaDCL3, MaAGO7, MaDCL1, MaAGO4, MaDCL4
GO:0010074	maintenance of meristem identity	3	9.4e-07	P	MaRDR6, MaAGO7, MaDCL4
GO:0065007	biological regulation	11	1.1e-06	P	MaRDR1a, MaRDR2, MaRDR6, MaAGO1b, MaAGO10b, MaDCL3, MaAGO5, MaAGO7, MaDCL1, MaAGO4, MaDCL4
GO:0090304	nucleic acid metabolic process	10	1.8e-06	P	MaRDR1a, MaRDR2, MaRDR6, MaAGO10b, MaDCL3, MaAGO5, MaAGO7, MaDCL1, MaAGO4, MaDCL4
GO:0007275	multicellular organismal development	8	2.6e-06	P	MaRDR6, MaAGO1b, MaAGO10b, MaAGO5, MaAGO10c, MaAGO7, MaDCL1, MaDCL4
GO:0048856	anatomical structure development	8	2.6e-06	P	MaRDR6, MaAGO1b, MaAGO10b, MaAGO5, MaAGO10c, MaAGO7, MaDCL1, MaDCL4
GO:0044707	single-multicellular organism process	8	3.1e-06	P	MaRDR6, MaAGO1b, MaAGO10b, MaAGO5, MaAGO10c, MaAGO7, MaDCL1, MaDCL4
GO:0010216	maintenance of DNA methylation	2	4e-06	P	MaDCL3, MaDCL4
GO:0010467	gene expression	10	4.6e-06	P	MaRDR1a, MaRDR2, MaRDR6, MaAGO1b, MaDCL3, MaAGO5, MaAGO7, MaDCL1, MaAGO4, MaDCL4
GO:0032501	multicellular organismal process	8	4.7e-06	P	MaRDR6, MaAGO1b, MaAGO10b, MaAGO5, MaAGO10c, MaAGO7, MaDCL1, MaDCL4
GO:0048507	meristem development	4	5.3e-06	P	MaRDR6, MaAGO10b, MaAGO7, MaDCL4
GO:0048731	system development	7	5.8e-06	P	MaRDR6, MaAGO1b, MaAGO10b, MaAGO10c, MaAGO7, MaDCL1, MaDCL4
GO:0044767	single-organism developmental process	8	6.2e-06	P	MaRDR6, MaAGO1b, MaAGO10b, MaAGO5, MaAGO10c, MaAGO7, MaDCL1, MaDCL4
GO:0032502	developmental process	8	7.5e-06	P	MaRDR6, MaAGO1b, MaAGO10b, MaAGO5, MaAGO10c, MaAGO7, MaDCL1, MaDCL4
GO:0006139	nucleobase-containing compound metabolic process	10	7.8e-06	P	MaRDR1a, MaRDR2, MaRDR6, MaAGO10b, MaDCL3, MaAGO5, MaAGO7, MaDCL1, MaAGO4, MaDCL4
GO:0050896	response to stimulus	10	1.1e-05	P	MaRDR1a, MaRDR2, MaRDR6, MaAGO1b, MaAGO10b, MaDCL3, MaAGO7, MaDCL1, MaAGO4, MaDCL4
GO:0046483	heterocycle metabolic process	10	1.6e-05	P	MaRDR1a, MaRDR2, MaRDR6, MaAGO10b, MaDCL3, MaAGO5, MaAGO7, MaDCL1, MaAGO4, MaDCL4
GO:0006725	cellular aromatic compound metabolic process	10	1.9e-05	P	MaRDR1a, MaRDR2, MaRDR6, MaAGO10b, MaDCL3, MaAGO5, MaAGO7, MaDCL1, MaAGO4, MaDCL4
GO:1901360	organic cyclic compound metabolic process	10	2.3e-05	P	MaRDR1a, MaRDR2, MaRDR6, MaAGO10b, MaDCL3, MaAGO5, MaAGO7, MaDCL1, MaAGO4, MaDCL4
GO:0010050	vegetative phase change	2	2.4e-05	P	MaAGO7, MaDCL4
GO:0010073	meristem maintenance	3	3.2e-05	P	MaRDR6, MaAGO7, MaDCL4
GO:0048513	organ development	5	6.1e-05	P	MaRDR6, MaAGO1b, MaAGO10b, MaAGO7, MaDCL4
GO:0034641	cellular nitrogen compound metabolic process	10	7.4e-05	P	MaRDR1a, MaRDR2, MaRDR6, MaAGO10b, MaDCL3, MaAGO5, MaAGO7, MaDCL1, MaAGO4, MaDCL4
GO:0007389	pattern specification process	3	0.00015	P	MaAGO1b, MaDCL1, MaDCL4
GO:0006807	nitrogen compound metabolic process	10	0.00017	P	MaRDR1a, MaRDR2, MaRDR6, MaAGO10b, MaDCL3, MaAGO5, MaAGO7, MaDCL1, MaAGO4, MaDCL4
GO:0009888	tissue development	4	0.00017	P	MaRDR6, MaAGO10b, MaAGO7, MaDCL4
GO:0035195	gene silencing by miRNA	2	0.00018	P	MaAGO1b, MaDCL1
GO:0006342	chromatin silencing	2	0.0002	P	MaRDR2, MaAGO4
GO:0009955	adaxial/abaxial pattern specification	2	0.0002	P	MaAGO1b, MaDCL4
GO:0045814	negative regulation of gene expression, epigenetic	2	0.00025	P	MaRDR2, MaAGO4
GO:0044699	single-organism process	12	0.00031	P	MaRDR1a, MaRDR2, MaRDR6, MaAGO1b, MaAGO10b, MaDCL3, MaAGO5, MaAGO10c, MaAGO7, MaDCL1, MaAGO4, MaDCL4
GO:0009791	post-embryonic development	5	0.00043	P	MaRDR6, MaAGO1b, MaAGO7, MaDCL1, MaDCL4
GO:0048366	leaf development	3	0.00053	P	MaRDR6, MaAGO1b, MaAGO10c
GO:0044710	single-organism metabolic process	9	0.00059	P	MaRDR1a, MaRDR2, MaRDR6, MaDCL3, MaAGO5, MaAGO7, MaDCL1, MaAGO4, MaDCL4
GO:0043170	macromolecule metabolic process	11	0.00073	P	MaRDR1a, MaRDR2, MaRDR6, MaAGO1b, MaAGO10b, MaDCL3, MaAGO5, MaAGO7, MaDCL1, MaAGO4, MaDCL4
GO:0044763	single-organism cellular process	10	0.00075	P	MaRDR1a, MaRDR2, MaRDR6, MaAGO1b, MaDCL3, MaAGO5, MaAGO7, MaDCL1, MaAGO4, MaDCL4
GO:0048827	phyllome development	3	0.00163	P	MaRDR6, MaAGO1b, MaAGO10c
GO:0048608	reproductive structure development	4	0.00182	P	MaRDR6, MaAGO1b, MaDCL1, MaDCL4
GO:0061458	reproductive system development	4	0.00182	P	MaRDR6, MaAGO1b, MaDCL1, MaDCL4
GO:0016570	histone modification	2	0.00207	P	MaAGO5, MaAGO4
GO:0016569	covalent chromatin modification	2	0.00223	P	MaAGO5, MaAGO4
GO:0044260	cellular macromolecule metabolic process	10	0.00261	P	MaRDR1a, MaRDR2, MaRDR6, MaAGO10b, MaDCL3, MaAGO5, MaAGO7, MaDCL1, MaAGO4, MaDCL4
GO:0050793	regulation of developmental process	3	0.00292	P	MaAGO10b, MaAGO7, MaDCL1
GO:0003006	developmental process involved in reproduction	4	0.00313	P	MaRDR6, MaAGO1b, MaDCL1, MaDCL4
GO:0016568	chromatin modification	2	0.0032	P	MaAGO5, MaAGO4
GO:0006259	DNA metabolic process	3	0.00336	P	MaDCL3, MaAGO4, MaDCL4
GO:0003002	regionalization	2	0.00372	P	MaAGO1b, MaDCL4
GO:0045892	negative regulation of transcription, DNA-templated	2	0.00392	P	MaRDR2, MaAGO4
GO:1902679	negative regulation of RNA biosynthetic process	2	0.00399	P	MaRDR2, MaAGO4
GO:1903507	negative regulation of nucleic acid-templated transcription	2	0.00399	P	MaRDR2, MaAGO4
GO:0051253	negative regulation of RNA metabolic process	2	0.00406	P	MaRDR2, MaAGO4
GO:0022414	reproductive process	4	0.00443	P	MaRDR6, MaAGO1b, MaDCL1, MaDCL4
GO:0045934	negative regulation of nucleobase-containing compound metabolic process	2	0.00516	P	MaRDR2, MaAGO4
GO:2000113	negative regulation of cellular macromolecule biosynthetic process	2	0.00516	P	MaRDR2, MaAGO4
GO:0010558	negative regulation of macromolecule biosynthetic process	2	0.00524	P	MaRDR2, MaAGO4
GO:0031327	negative regulation of cellular biosynthetic process	2	0.0058	P	MaRDR2, MaAGO4
GO:0044237	cellular metabolic process	11	0.00581	P	MaRDR1a, MaRDR2, MaRDR6, MaAGO1b, MaAGO10b, MaDCL3, MaAGO5, MaAGO7, MaDCL1, MaAGO4, MaDCL4
GO:0009890	negative regulation of biosynthetic process	2	0.00597	P	MaRDR2, MaAGO4
GO:0048367	shoot system development	3	0.00609	P	MaRDR6, MaAGO1b, MaAGO10c
GO:0051172	negative regulation of nitrogen compound metabolic process	2	0.00622	P	MaRDR2, MaAGO4
GO:0006325	chromatin organization	2	0.00692	P	MaAGO5, MaAGO4
GO:0031324	negative regulation of cellular metabolic process	2	0.00962	P	MaRDR2, MaAGO4
GO:0022402	cell cycle process	2	0.01261	P	MaAGO5, MaDCL1
GO:0000003	reproduction	2	0.01381	P	MaAGO5, MaDCL1
GO:0051276	chromosome organization	2	0.01675	P	MaAGO5, MaAGO4
GO:0071704	organic substance metabolic process	11	0.0179	P	MaRDR1a, MaRDR2, MaRDR6, MaAGO1b, MaAGO10b, MaDCL3, MaAGO5, MaAGO7, MaDCL1, MaAGO4, MaDCL4
GO:0044702	single organism reproductive process	3	0.01879	P	MaRDR6, MaAGO1b, MaDCL1
GO:0007049	cell cycle	2	0.01951	P	MaAGO5, MaDCL1
GO:0009790	embryo development	2	0.02008	P	MaAGO1b, MaDCL1
GO:0048523	negative regulation of cellular process	2	0.02244	P	MaRDR2, MaAGO4
GO:2000026	regulation of multicellular organismal development	2	0.02444	P	MaAGO10b, MaDCL1
GO:0051239	regulation of multicellular organismal process	2	0.02832	P	MaAGO10b, MaDCL1
GO:1902589	single-organism organelle organization	2	0.03087	P	MaAGO5, MaAGO4
GO:0048316	seed development	2	0.03459	P	MaAGO1b, MaDCL1
GO:0010154	fruit development	2	0.03753	P	MaAGO1b, MaDCL1
GO:0043933	macromolecular complex subunit organization	2	0.04351	P	MaAGO5, MaAGO4
GO:0006351	transcription, DNA-templated	4	0.04991	P	MaRDR2, MaAGO5, MaAGO4, MaDCL4
GO:0031981	nuclear lumen	5	3e-05	C	MaRDR2, MaDCL3, MaAGO5, MaDCL1, MaAGO4
GO:0005730	nucleolus	4	3.9e-05	C	MaRDR2, MaDCL3, MaAGO5, MaAGO4
GO:0070013	intracellular organelle lumen	5	4.4e-05	C	MaRDR2, MaDCL3, MaAGO5, MaDCL1, MaAGO4
GO:0043233	organelle lumen	5	4.4e-05	C	MaRDR2, MaDCL3, MaAGO5, MaDCL1, MaAGO4
GO:0031974	membrane-enclosed lumen	5	4.7e-05	C	MaRDR2, MaDCL3, MaAGO5, MaDCL1, MaAGO4
GO:0044428	nuclear part	5	0.00011	C	MaRDR2, MaDCL3, MaAGO5, MaDCL1, MaAGO4
GO:0005634	nucleus	8	0.00014	C	MaRDR2, MaRDR6, MaAGO1b, MaDCL3, MaAGO5, MaDCL1, MaAGO4, MaDCL4
GO:0000790	nuclear chromatin	2	0.00014	C	MaAGO5, MaAGO4
GO:0044454	nuclear chromosome part	2	0.00052	C	MaAGO5, MaAGO4
GO:0000228	nuclear chromosome	2	0.0009	C	MaAGO5, MaAGO4
GO:0016604	nuclear body	2	0.00103	C	MaDCL1, MaAGO4
GO:0000785	chromatin	2	0.00602	C	MaAGO5, MaAGO4
GO:0044427	chromosomal part	2	0.0111	C	MaAGO5, MaAGO4
GO:0044451	nucleoplasm part	2	0.01301	C	MaDCL1, MaAGO4
GO:0005654	nucleoplasm	2	0.01553	C	MaDCL1, MaAGO4
GO:0005694	chromosome	2	0.01861	C	MaAGO5, MaAGO4
GO:0043228	non-membrane-bounded organelle	4	0.02018	C	MaRDR2, MaDCL3, MaAGO5, MaAGO4
GO:0043232	intracellular non-membrane-bounded organelle	4	0.02018	C	MaRDR2, MaDCL3, MaAGO5, MaAGO4
GO:0044424	intracellular part	10	0.03458	C	MaRDR2, MaRDR6, MaAGO1b, MaDCL3, MaAGO5, MaAGO10c, MaAGO7, MaDCL1, MaAGO4, MaDCL4
GO:0005622	intracellular	10	0.0463	C	MaRDR2, MaRDR6, MaAGO1b, MaDCL3, MaAGO5, MaAGO10c, MaAGO7, MaDCL1, MaAGO4, MaDCL4
GO:0003968	RNA-directed RNA polymerase activity	6	1.1e-18	F	MaRDR1a, MaRDR2, MaRDR6, MaRDR2, MaRDR5, MaRDR1b
GO:0034062	RNA polymerase activity	6	9.6e-11	F	MaRDR1a, MaRDR2, MaRDR6, MaRDR2, MaRDR5, MaRDR1b
GO:0016779	nucleotidyltransferase activity	6	1.5e-08	F	MaRDR1a, MaRDR2, MaRDR6, MaRDR2, MaRDR5, MaRDR1b
GO:0004525	ribonuclease III activity	3	1.1e-07	F	MaDCL3, MaDCL1, MaDCL4
GO:0032296	double-stranded RNA-specific ribonuclease activity	3	1.1e-07	F	MaDCL3, MaDCL1, MaDCL4
GO:0003676	nucleic acid binding	16	1.2e-07	F	MaRDR2, MaAGO1d, MaAGO1a, MaAGO1b, MaAGO1c, MaAGO10b, MaDCL3, MaAGO5, MaAGO10c, MaAGO10a, MaAGO7, MaDCL1, MaAGO4, MaAGO6a, MaAGO6b, MaAGO1e
GO:0004521	endoribonuclease activity	4	2.7e-07	F	MaAGO1b, MaDCL3, MaDCL1, MaDCL4
GO:0004540	ribonuclease activity	4	9.6e-07	F	MaAGO1b, MaDCL3, MaDCL1, MaDCL4
GO:0035197	siRNA binding	2	1.3e-06	F	MaAGO1b, MaAGO4
GO:0004519	endonuclease activity	4	1.7e-06	F	MaAGO1b, MaDCL3, MaDCL1, MaDCL4
GO:0035198	miRNA binding	2	3.8e-06	F	MaAGO1b, MaAGO10b
GO:0016891	endoribonuclease activity, producing 5'-phosphomonoesters	3	5.8e-06	F	MaDCL3, MaDCL1, MaDCL4
GO:0016893	endonuclease activity, active with either ribo- or deoxyribonucleic acids and producing 5'-phosphomonoesters	3	7.8e-06	F	MaDCL3, MaDCL1, MaDCL4
GO:0005515	protein binding	16	9.3e-06	F	MaAGO1d, MaAGO1a, MaAGO1b, MaAGO1c, MaAGO10b, MaDCL3, MaAGO5, MaAGO10c, MaAGO10a, MaAGO7, MaDCL1, MaAGO4, MaDCL4, MaAGO6a, MaAGO6b, MaAGO1e
GO:0004518	nuclease activity	4	1.4e-05	F	MaAGO1b, MaDCL3, MaDCL1, MaDCL4
GO:0003725	double-stranded RNA binding	2	4.5e-05	F	MaDCL3, MaDCL1
GO:1901363	heterocyclic compound binding	17	0.00029	F	MaRDR2, MaAGO1d, MaAGO1a, MaRDR6, MaAGO1b, MaAGO1c, MaAGO10b, MaDCL3, MaAGO5, MaAGO10c, MaAGO10a, MaAGO7, MaDCL1, MaAGO4, MaAGO6a, MaAGO6b, MaAGO1e
GO:0097159	organic cyclic compound binding	17	0.00029	F	MaRDR2, MaAGO1d, MaAGO1a, MaRDR6, MaAGO1b, MaAGO1c, MaAGO10b, MaDCL3, MaAGO5, MaAGO10c, MaAGO10a, MaAGO7, MaDCL1, MaAGO4, MaAGO6a, MaAGO6b, MaAGO1e
GO:0003723	RNA binding	5	0.0004	F	MaAGO1b, MaAGO10b, MaDCL3, MaDCL1, MaAGO4
GO:0016788	hydrolase activity, acting on ester bonds	4	0.00485	F	MaAGO1b, MaDCL3, MaDCL1, MaDCL4
GO:0016772	transferase activity, transferring phosphorus-containing groups	6	0.01988	F	MaRDR1a, MaRDR2, MaRDR6, MaRDR2, MaRDR5, MaRDR1b
