# Supplementary material for: Genome-wide identification of DCL, AGO and RDR gene families and their associated functional regulatory elements analyses in banana (Musa acuminata)
Source: PLoS One. 2021 Sep 2;16(9):e0256873. doi: 10.1371/journal.pone.0256873 (PMC8412350; doi:10.1371/journal.pone.0256873)
Supplement: S5 File — (XLSX) [file pone.0256873.s005.xlsx]

## Sheet: Sheet1
TF	Genes	Family
GSMUA_Achr3G21460_001	MaRDR2	AP2
GSMUA_Achr3G21460_001	MaDCL1	AP2
GSMUA_Achr3G21460_001	MaAGO6b	AP2
GSMUA_Achr3G21460_001	MaRDR1b	AP2
GSMUA_Achr11G09440_001	MaRDR6	BBR-BPC
GSMUA_Achr11G09440_001	MaDCL1	BBR-BPC
GSMUA_Achr11G09440_001	MaAGO4	BBR-BPC
GSMUA_Achr11G09440_001	MaAGO6b	BBR-BPC
GSMUA_Achr4G24910_001	MaAGO1d	BBR-BPC
GSMUA_Achr4G24910_001	MaDCL1	BBR-BPC
GSMUA_Achr4G24910_001	MaAGO6b	BBR-BPC
GSMUA_Achr10G09470_001	MaAGO1b	bZIP
GSMUA_Achr10G03980_001	MaRDR1a	C2H2
GSMUA_Achr10G03980_001	MaAGO6a	C2H2
GSMUA_Achr10G03980_001	MaAGO6b	C2H2
GSMUA_Achr1G07110_001	MaRDR2	C2H2
GSMUA_Achr1G07110_001	MaAGO1a	C2H2
GSMUA_Achr1G07110_001	MaAGO7	C2H2
GSMUA_Achr3G20220_001	MaRDR2	C2H2
GSMUA_Achr3G20220_001	MaRDR6	C2H2
GSMUA_Achr3G20220_001	MaAGO6a	C2H2
GSMUA_Achr4G04310_001	MaRDR2	C2H2
GSMUA_Achr4G11810_001	MaRDR2	C2H2
GSMUA_Achr5G06450_001	MaRDR2	C2H2
GSMUA_Achr5G06450_001	MaAGO1a	C2H2
GSMUA_Achr8G07460_001	MaAGO5	C2H2
GSMUA_Achr8G07460_001	MaAGO10a	C2H2
GSMUA_Achr8G07460_001	MaAGO7	C2H2
GSMUA_Achr8G07460_001	MaDCL1	C2H2
GSMUA_Achr8G07460_001	MaAGO4	C2H2
GSMUA_Achr7G02790_001	MaRDR1a	C3H
GSMUA_Achr7G02790_001	MaAGO5	C3H
GSMUA_Achr7G02790_001	MaAGO7	C3H
GSMUA_Achr7G02790_001	MaAGO6b	C3H
GSMUA_Achr7G20530_001	MaRDR1a	C3H
GSMUA_Achr7G20530_001	MaAGO1a	C3H
GSMUA_Achr7G20530_001	MaDCL3	C3H
GSMUA_Achr7G20530_001	MaAGO6b	C3H
GSMUA_Achr9G06330_001	MaRDR1a	CPP
GSMUA_Achr10G02500_001	MaAGO1a	Dof
GSMUA_Achr10G02500_001	MaAGO5	Dof
GSMUA_Achr10G02500_001	MaAGO7	Dof
GSMUA_Achr10G02500_001	MaAGO4	Dof
GSMUA_Achr10G02500_001	MaAGO6b	Dof
GSMUA_Achr10G20450_001	MaRDR1a	Dof
GSMUA_Achr10G20450_001	MaRDR2	Dof
GSMUA_Achr10G20450_001	MaAGO1a	Dof
GSMUA_Achr10G27560_001	MaRDR1a	Dof
GSMUA_Achr10G27560_001	MaRDR2	Dof
GSMUA_Achr10G27560_001	MaAGO6b	Dof
GSMUA_Achr10G27560_001	MaRDR1b	Dof
GSMUA_Achr11G15580_001	MaRDR1a	Dof
GSMUA_Achr11G15580_001	MaRDR2	Dof
GSMUA_Achr11G15580_001	MaDCL3	Dof
GSMUA_Achr11G24420_001	MaAGO1a	Dof
GSMUA_Achr11G24420_001	MaAGO5	Dof
GSMUA_Achr11G24420_001	MaAGO7	Dof
GSMUA_Achr11G24420_001	MaAGO4	Dof
GSMUA_Achr11G24420_001	MaAGO6b	Dof
GSMUA_Achr5G01010_001	MaRDR1a	Dof
GSMUA_Achr5G01010_001	MaAGO7	Dof
GSMUA_Achr5G01010_001	MaAGO6b	Dof
GSMUA_Achr5G29110_001	MaRDR1a	Dof
GSMUA_Achr5G29110_001	MaRDR2	Dof
GSMUA_Achr5G29110_001	MaAGO1d	Dof
GSMUA_Achr5G29110_001	MaAGO1a	Dof
GSMUA_Achr5G29110_001	MaRDR5	Dof
GSMUA_AchrUn_randomG13230_001	MaRDR1a	Dof
GSMUA_AchrUn_randomG13230_001	MaAGO7	Dof
GSMUA_Achr5G27670_001	MaAGO1b	EIL
GSMUA_Achr5G27670_001	MaAGO7	EIL
GSMUA_Achr9G27680_001	MaAGO1a	EIL
GSMUA_Achr10G31090_001	MaAGO5	ERF
GSMUA_Achr10G31090_001	MaAGO10c	ERF
GSMUA_Achr10G31090_001	MaDCL1	ERF
GSMUA_Achr1G15350_001	MaAGO10b	ERF
GSMUA_Achr1G15350_001	MaAGO5	ERF
GSMUA_Achr1G15350_001	MaDCL1	ERF
GSMUA_Achr2G10490_001	MaAGO10b	ERF
GSMUA_Achr2G10490_001	MaAGO5	ERF
GSMUA_Achr2G10490_001	MaAGO10c	ERF
GSMUA_Achr2G10490_001	MaDCL1	ERF
GSMUA_Achr2G20760_001	MaAGO5	ERF
GSMUA_Achr3G02360_001	MaAGO5	ERF
GSMUA_Achr3G02360_001	MaAGO10c	ERF
GSMUA_Achr3G02360_001	MaDCL1	ERF
GSMUA_Achr3G06960_001	MaDCL1	ERF
GSMUA_Achr3G21790_001	MaAGO5	ERF
GSMUA_Achr3G21790_001	MaDCL1	ERF
GSMUA_Achr4G06170_001	MaAGO10b	ERF
GSMUA_Achr4G06170_001	MaAGO5	ERF
GSMUA_Achr4G06170_001	MaAGO10c	ERF
GSMUA_Achr4G06170_001	MaDCL1	ERF
GSMUA_Achr4G28640_001	MaAGO5	ERF
GSMUA_Achr4G28640_001	MaDCL1	ERF
GSMUA_Achr5G07400_001	MaAGO5	ERF
GSMUA_Achr5G07400_001	MaDCL1	ERF
GSMUA_Achr5G19610_001	MaAGO5	ERF
GSMUA_Achr5G19610_001	MaDCL1	ERF
GSMUA_Achr6G32030_001	MaAGO10b	ERF
GSMUA_Achr6G32030_001	MaAGO5	ERF
GSMUA_Achr6G32030_001	MaAGO10c	ERF
GSMUA_Achr6G32030_001	MaDCL1	ERF
GSMUA_Achr6G32780_001	MaAGO5	ERF
GSMUA_Achr7G06910_001	MaAGO10b	ERF
GSMUA_Achr7G06910_001	MaAGO5	ERF
GSMUA_Achr7G06910_001	MaAGO10c	ERF
GSMUA_Achr7G06910_001	MaDCL1	ERF
GSMUA_Achr7G19320_001	MaAGO5	ERF
GSMUA_Achr7G19320_001	MaAGO10c	ERF
GSMUA_Achr7G19320_001	MaDCL1	ERF
GSMUA_Achr8G06870_001	MaAGO10b	ERF
GSMUA_Achr8G06870_001	MaAGO5	ERF
GSMUA_Achr8G06870_001	MaAGO10c	ERF
GSMUA_Achr8G06870_001	MaDCL1	ERF
GSMUA_Achr8G15820_001	MaAGO10b	ERF
GSMUA_Achr8G15820_001	MaAGO5	ERF
GSMUA_Achr8G23730_001	MaAGO5	ERF
GSMUA_Achr8G23730_001	MaAGO10c	ERF
GSMUA_Achr8G23730_001	MaDCL1	ERF
GSMUA_Achr8G30180_001	MaAGO10b	ERF
GSMUA_Achr8G30180_001	MaAGO5	ERF
GSMUA_Achr8G30180_001	MaAGO10c	ERF
GSMUA_Achr8G30180_001	MaDCL1	ERF
GSMUA_Achr9G05260_001	MaAGO10b	ERF
GSMUA_Achr9G05260_001	MaAGO5	ERF
GSMUA_Achr9G05260_001	MaAGO10c	ERF
GSMUA_Achr9G05260_001	MaDCL1	ERF
GSMUA_AchrUn_randomG08690_001	MaAGO5	ERF
GSMUA_AchrUn_randomG08690_001	MaAGO1e	ERF
GSMUA_Achr11G13410_001	MaAGO1a	G2-like
GSMUA_Achr1G06280_001	MaAGO10a	G2-like
GSMUA_Achr5G07670_001	MaAGO10a	G2-like
GSMUA_Achr10G06260_001	MaAGO5	GATA
GSMUA_Achr11G17140_001	MaAGO5	GATA
GSMUA_Achr11G17140_001	MaAGO6b	GATA
GSMUA_Achr11G17140_001	MaRDR5	GATA
GSMUA_Achr3G31070_001	MaDCL1	GATA
GSMUA_Achr7G25620_001	MaDCL1	GATA
GSMUA_Achr8G33850_001	MaAGO5	GATA
GSMUA_Achr8G33850_001	MaAGO10c	GATA
GSMUA_Achr1G16280_001	MaAGO7	HD-ZIP
GSMUA_Achr1G22640_001	MaAGO1c	HD-ZIP
GSMUA_Achr5G06550_001	MaAGO5	HD-ZIP
GSMUA_Achr7G11600_001	MaAGO1c	HD-ZIP
GSMUA_Achr4G04500_001	MaDCL4	HSF
GSMUA_Achr4G29100_001	MaAGO1a	HSF
GSMUA_Achr4G29100_001	MaDCL4	HSF
GSMUA_Achr9G00910_001	MaAGO1a	HSF
GSMUA_Achr9G00910_001	MaDCL4	HSF
GSMUA_Achr10G21480_001	MaAGO1a	MIKC_MADS
GSMUA_Achr5G10250_001	MaRDR2	MIKC_MADS
GSMUA_Achr5G10250_001	MaRDR6	MIKC_MADS
GSMUA_Achr5G10250_001	MaAGO7	MIKC_MADS
GSMUA_Achr5G10250_001	MaDCL1	MIKC_MADS
GSMUA_Achr5G10250_001	MaAGO6b	MIKC_MADS
GSMUA_Achr5G10250_001	MaRDR5	MIKC_MADS
GSMUA_Achr5G16870_001	MaAGO1a	MIKC_MADS
GSMUA_Achr6G04130_001	MaAGO10c	MYB
GSMUA_Achr8G02380_001	MaAGO4	MYB
GSMUA_Achr8G02380_001	MaRDR5	MYB
GSMUA_Achr1G06360_001	MaDCL3	MYB_related
GSMUA_Achr11G17510_001	MaDCL1	NAC
GSMUA_Achr2G05640_001	MaDCL1	NAC
GSMUA_Achr5G03360_001	MaDCL1	NAC
GSMUA_Achr6G20870_001	MaDCL1	NAC
GSMUA_Achr1G08440_001	MaAGO5	SBP
GSMUA_Achr1G08440_001	MaAGO1e	SBP
GSMUA_Achr7G05010_001	MaDCL4	SBP
GSMUA_Achr7G27540_001	MaAGO7	TALE
GSMUA_Achr7G27540_001	MaDCL1	TALE
GSMUA_Achr11G01790_001	MaAGO1e	TCP
GSMUA_Achr11G03130_001	MaAGO1e	TCP
GSMUA_Achr1G27500_001	MaAGO1e	TCP
GSMUA_Achr2G22480_001	MaAGO1e	TCP
GSMUA_Achr4G32850_001	MaAGO5	TCP
GSMUA_Achr5G06660_001	MaAGO5	TCP
GSMUA_Achr11G03520_001	MaDCL4	Trihelix
GSMUA_Achr8G11580_001	MaDCL1	YABBY
GSMUA_Achr8G15820_001	MaDCL1	YABBY
