# Supplementary material for: Genome-wide identification of DCL, AGO and RDR gene families and their associated functional regulatory elements analyses in banana (Musa acuminata)
Source: PLoS One. 2021 Sep 2;16(9):e0256873. doi: 10.1371/journal.pone.0256873 (PMC8412350; doi:10.1371/journal.pone.0256873)
Supplement: S6 File — (XLSX) [file pone.0256873.s006.xlsx]

## Sheet: Sheet1
Term	Function	Group	MaDCL1	MaDCL3	MaDCL4	MaAGO1a	MaAGO1b	MaAGO1c	MaAGO1d	MaAGO1e	MaAGO4	MaAGO5	MaAGO6a	MaAGO6b	MaAGO7	MaAGO10a	MaAGO10b	MaAGO10c	MaRDR1a	MaRDR1b	MaRDR2	MaRDR5	MaRDR6
3-AF1 binding site	light responsive element	LT	Yes	No	No	Yes	No	Yes	No	No	No	No	No	No	No	Yes	No	No	Yes	No	No	No	Yes
AAAC-motif	light responsive element		No	No	No	No	No	No	No	No	No	No	No	No	No	No	No	No	Yes	No	No	No	Yes
ACA-motif	part of a light responsive module		No	No	No	No	No	No	No	No	No	Yes	No	No	No	No	No	No	No	No	No	No	No
ACE	part of a light responsive element		Yes	No	No	No	No	Yes	No	No	No	No	Yes	No	No	No	No	No	Yes	No	No	Yes	No
AE-box	part of a light response element		Yes	Yes	Yes	Yes	Yes	Yes	Yes	No	Yes	Yes	Yes	Yes	Yes	Yes	Yes	Yes	Yes	Yes	Yes	Yes	Yes
AT1-motif	part of a light responsive element		No	No	No	Yes	No	Yes	No	No	No	No	No	No	No	No	No	No	No	No	No	No	No
ATC-motif	part of a light responsive element		Yes	No	No	Yes	No	No	No	No	Yes	No	No	Yes	No	Yes	Yes	No	Yes	No	No	Yes	Yes
ATCT-motif	part of a light responsive element		No	Yes	Yes	No	Yes	Yes	No	Yes	Yes	No	Yes	No	No	Yes	No	No	No	No	Yes	No	No
Box 4	part of a light responsive element		Yes	Yes	Yes	Yes	Yes	Yes	Yes	Yes	Yes	Yes	Yes	Yes	No	Yes	Yes	Yes	Yes	No	Yes	Yes	Yes
Box II	part of a light responsive element		No	No	Yes	No	No	No	Yes	No	No	Yes	No	No	Yes	No	No	No	Yes	No	Yes	No	No
CAG-motif	part of a light responsive element		No	No	No	Yes	No	No	No	No	No	Yes	No	No	No	Yes	Yes	Yes	No	No	No	No	No
chs-CMA1a	part of a light responsive element		Yes	Yes	No	Yes	Yes	Yes	No	Yes	No	No	No	No	No	No	Yes	No	Yes	No	No	Yes	Yes
chs-CMA2a	light responsive element		No	Yes	Yes	No	No	No	Yes	Yes	No	No	No	No	Yes	No	No	No	Yes	No	Yes	Yes	Yes
chs-Unit 1 m1	part of a light responsive element		Yes	No	No	No	No	Yes	No	No	No	No	No	No	No	No	No	No	No	No	No	No	No
GA-motif	part of a light responsive element		No	Yes	Yes	Yes	Yes	No	No	Yes	Yes	No	No	No	No	Yes	Yes	No	Yes	No	No	No	No
Gap-box	part of a light responsive element		No	Yes	No	Yes	No	Yes	No	No	No	No	No	No	No	No	No	No	No	No	No	No	Yes
GATA-motif	part of a light responsive element		Yes	Yes	Yes	Yes	Yes	No	No	Yes	Yes	Yes	Yes	Yes	Yes	Yes	No	No	Yes	No	Yes	Yes	No
GATT-motif	part of a light responsive element		No	No	No	No	No	No	No	No	No	Yes	No	No	No	No	No	No	No	No	No	No	No
G-Box	light responsive element		Yes	Yes	Yes	Yes	Yes	Yes	Yes	Yes	Yes	Yes	Yes	Yes	Yes	Yes	Yes	Yes	Yes	Yes	Yes	No	Yes
G-Box	part of a light responsive element		Yes	Yes	Yes	Yes	Yes	Yes	Yes	Yes	Yes	Yes	Yes	Yes	Yes	Yes	Yes	Yes	Yes	Yes	Yes	No	Yes
GT1-motif	part of a light responsive element		Yes	Yes	Yes	Yes	Yes	Yes	Yes	Yes	Yes	Yes	Yes	No	No	Yes	Yes	Yes	Yes	No	Yes	Yes	Yes
GTGGC-motif	part of gapA in (gapA-CMA1) involved with light responsiveness		No	No	No	No	No	No	No	No	No	No	No	Yes	No	No	Yes	No	No	No	No	No	No
I-box	cis-acting element involved in light responsiveness		Yes	Yes	Yes	Yes	No	Yes	Yes	Yes	Yes	Yes	Yes	Yes	Yes	Yes	Yes	No	Yes	No	Yes	Yes	Yes
LAMP-element	part of a module for light response		Yes	Yes	Yes	No	No	No	Yes	Yes	No	Yes	Yes	Yes	No	No	No	No	Yes	No	Yes	Yes	No
L-box	part of a conserved DNA module involved in light responsiveness		No	No	No	No	No	No	No	Yes	Yes	No	No	No	No	Yes	No	No	No	No	No	No	No
LS7	part of a conserved DNA module involved in light responsiveness		No	No	No	No	No	Yes	No	No	No	No	No	No	No	No	No	No	No	No	No	No	No
MRE	part of a conserved DNA module involved in light responsiveness		Yes	Yes	Yes	Yes	No	Yes	Yes	Yes	Yes	Yes	No	Yes	No	No	No	No	Yes	No	Yes	Yes	Yes
Sp1	cis-acting regulatory element involved in light responsiveness		Yes	Yes	Yes	No	Yes	Yes	No	Yes	Yes	Yes	No	No	Yes	No	No	Yes	No	No	Yes	No	Yes
TCCC-motif	cis-acting regulatory element involved in light responsiveness		Yes	Yes	Yes	No	Yes	Yes	Yes	No	No	Yes	No	No	Yes	No	Yes	Yes	No	No	Yes	No	Yes
TCT-motif	MYB binding site involved in light responsiveness		Yes	Yes	Yes	Yes	Yes	No	Yes	Yes	No	Yes	Yes	Yes	No	Yes	Yes	Yes	Yes	Yes	Yes	Yes	Yes
3-AF3 binding site	part of a conserved DNA module array (CMA3)	OT	No	No	No	No	Yes	No	No	No	No	No	No	No	No	No	No	No	Yes	No	Yes	No	No
A-box	cis-acting regulatory element		Yes	Yes	Yes	Yes	Yes	No	Yes	Yes	No	Yes	Yes	Yes	No	No	Yes	No	Yes	Yes	Yes	No	Yes
ARE	cis-acting regulatory element essential for the anaerobic induction		Yes	Yes	Yes	Yes	Yes	Yes	Yes	Yes	Yes	Yes	Yes	No	Yes	Yes	Yes	Yes	Yes	Yes	Yes	Yes	Yes
AT-rich element	binding site of AT-rich DNA binding protein (ATBP-1)		Yes	Yes	Yes	No	No	Yes	Yes	Yes	Yes	Yes	No	No	Yes	No	No	Yes	Yes	Yes	Yes	Yes	Yes
AT-rich sequence	element for maximal elicitor-mediated activation (2copies)		Yes	Yes	Yes	No	Yes	No	No	No	No	Yes	No	No	No	No	No	No	No	No	No	No	No
Box II -like sequence	cis-acting regulatory element		Yes	Yes	No	No	No	No	No	No	No	No	No	No	No	No	No	No	No	No	No	Yes	No
CAAT-box	common cis-acting element in promoter and enhancer regions		Yes	Yes	Yes	Yes	Yes	Yes	Yes	Yes	Yes	Yes	Yes	Yes	Yes	Yes	Yes	Yes	Yes	Yes	Yes	Yes	Yes
CAT-box	cis-acting regulatory element related to meristem expression		Yes	Yes	Yes	Yes	Yes	Yes	Yes	Yes	Yes	Yes	Yes	Yes	No	Yes	No	No	Yes	No	Yes	Yes	Yes
CCAAT-box	MYBHv1 binding site		Yes	Yes	Yes	No	Yes	Yes	Yes	Yes	No	Yes	Yes	No	No	Yes	Yes	Yes	Yes	Yes	Yes	Yes	Yes
circadian	cis-acting regulatory element involved in circadian control		Yes	Yes	Yes	No	Yes	Yes	Yes	Yes	Yes	Yes	No	Yes	No	Yes	Yes	Yes	No	Yes	Yes	No	No
GCN4_motif	cis-regulatory element involved in endosperm expression		No	Yes	Yes	Yes	No	No	Yes	Yes	Yes	Yes	Yes	No	No	No	Yes	No	Yes	Yes	Yes	Yes	No
HD-Zip 1	element involved in differentiation of the palisade mesophyll cells		No	No	No	No	No	No	No	No	No	No	No	No	No	No	No	Yes	No	No	Yes	Yes	No
HD-Zip 3	protein binding site		Yes	No	No	No	Yes	No	No	Yes	No	No	No	No	No	No	No	No	No	No	Yes	No	No
MBSI	MYB binding site involved in flavonoid biosynthetic genes regulation		No	No	No	No	Yes	No	No	No	No	No	No	No	No	No	No	No	No	No	Yes	No	No
motif I	cis-acting regulatory element root specific		No	No	No	No	No	No	No	No	No	Yes	No	No	No	No	No	No	No	No	No	No	No
MSA-like	cis-acting element involved in cell cycle regulation		No	No	No	No	No	Yes	No	No	No	No	Yes	No	No	No	No	No	No	No	No	No	No
NON-box	cis-acting regulatory element related to meristem specific activation		No	No	No	No	No	Yes	No	No	No	No	No	No	No	No	No	No	No	No	No	No	No
RY-element	cis-acting regulatory element involved in seed-specific regulation		No	No	Yes	Yes	Yes	Yes	Yes	No	No	Yes	No	Yes	No	Yes	No	No	No	No	No	No	No
AT~TATA-box	core promoter element around -30 of transcription start		Yes	Yes	Yes	Yes	Yes	Yes	Yes	Yes	Yes	Yes	Yes	No	Yes	Yes	Yes	Yes	Yes	Yes	Yes	Yes	Yes
O2-site	cis-acting regulatory element involved in zein metabolism regulation	HR	Yes	Yes	Yes	Yes	Yes	Yes	Yes	Yes	Yes	Yes	Yes	Yes	Yes	Yes	No	Yes	Yes	Yes	Yes	Yes	No
P-box	gibberellin-responsive element		Yes	Yes	No	No	Yes	Yes	Yes	Yes	No	Yes	Yes	Yes	No	No	Yes	No	Yes	No	Yes	Yes	Yes
TGA-element	auxin-responsive element		Yes	Yes	Yes	No	No	Yes	No	Yes	Yes	Yes	No	Yes	Yes	No	No	Yes	Yes	Yes	No	No	Yes
ABRE	cis-acting element involved in the abscisic acid responsiveness		Yes	Yes	Yes	Yes	Yes	Yes	Yes	Yes	Yes	Yes	Yes	Yes	Yes	Yes	Yes	Yes	Yes	Yes	Yes	Yes	Yes
AuxRR-core	cis-acting regulatory element involved in auxin responsiveness		Yes	Yes	No	No	Yes	Yes	Yes	Yes	Yes	Yes	No	No	No	Yes	No	No	Yes	Yes	Yes	No	Yes
CGTCA-motif	cis-acting regulatory element involved in the MeJA-responsiveness		Yes	Yes	Yes	Yes	Yes	Yes	Yes	Yes	Yes	Yes	Yes	Yes	Yes	Yes	Yes	No	Yes	Yes	Yes	Yes	Yes
GARE-motif	gibberellin-responsive element		Yes	Yes	Yes	Yes	Yes	Yes	No	Yes	Yes	Yes	Yes	Yes	Yes	No	Yes	Yes	Yes	Yes	Yes	Yes	Yes
GC-motif	enhancer-like element involved in anoxic specific inducibility		No	Yes	No	No	No	No	No	Yes	No	Yes	No	No	No	No	No	Yes	No	No	Yes	No	No
TATC-box	cis-acting element involved in gibberellin-responsiveness		Yes	Yes	Yes	Yes	Yes	No	Yes	No	Yes	Yes	Yes	No	No	Yes	Yes	Yes	No	No	Yes	Yes	No
TCA-element	cis-acting element involved in salicylic acid responsiveness		Yes	Yes	Yes	No	Yes	Yes	Yes	Yes	Yes	Yes	Yes	No	Yes	No	No	Yes	No	No	Yes	Yes	Yes
TGA-box	part of an auxin-responsive element		No	No	No	No	No	No	Yes	No	No	No	No	No	No	No	No	No	No	No	No	No	No
TGACG-motif	cis-acting regulatory element involved in the MeJA-responsiveness		Yes	Yes	Yes	Yes	Yes	Yes	Yes	Yes	Yes	Yes	Yes	Yes	Yes	Yes	Yes	Yes	Yes	Yes	Yes	Yes	Yes
DRE core	cis-acting element involved in dehydration, low-temp, salt stresses	SR	Yes	No	No	No	Yes	Yes	Yes	Yes	No	Yes	Yes	No	Yes	Yes	Yes	Yes	No	Yes	Yes	No	No
LTR	cis-acting element involved in low-temperature responsiveness		Yes	No	Yes	Yes	Yes	Yes	No	Yes	No	Yes	Yes	Yes	No	No	Yes	No	Yes	Yes	Yes	Yes	Yes
MBS	MYB binding site involved in drought-inducibility		Yes	Yes	Yes	Yes	Yes	Yes	Yes	Yes	Yes	Yes	Yes	Yes	Yes	Yes	Yes	Yes	Yes	Yes	Yes	Yes	Yes
TC-rich repeats	cis-acting element involved in defense and stress responsiveness		Yes	Yes	Yes	Yes	Yes	Yes	Yes	Yes	Yes	Yes	Yes	Yes	Yes	Yes	Yes	Yes	Yes	No	Yes	Yes	Yes
AACA_motif	NA	Un	No	Yes	No	No	No	No	No	Yes	No	No	No	No	No	No	No	No	No	No	No	No	Yes
AAGAA-motif	NA		Yes	Yes	Yes	Yes	Yes	Yes	Yes	Yes	Yes	Yes	Yes	Yes	Yes	Yes	Yes	Yes	Yes	Yes	Yes	Yes	Yes
ABRE2	NA		Yes	No	No	No	No	No	No	No	No	No	No	No	No	No	No	No	No	No	No	No	No
ABRE3a	NA		No	Yes	Yes	Yes	Yes	Yes	Yes	Yes	No	Yes	Yes	Yes	No	Yes	Yes	Yes	Yes	Yes	Yes	Yes	Yes
ABRE4	NA		No	Yes	Yes	Yes	Yes	Yes	Yes	Yes	No	Yes	Yes	Yes	No	Yes	Yes	Yes	Yes	Yes	Yes	Yes	Yes
AC-I	NA		No	No	No	No	No	No	Yes	No	No	No	No	No	No	No	No	No	No	No	No	No	No
ACTCATCCT sequence	NA		No	No	No	No	No	No	No	No	No	No	No	No	No	Yes	No	No	No	No	No	No	No
AP-1	NA		No	Yes	No	No	No	No	No	No	Yes	No	No	No	No	Yes	No	Yes	No	No	No	No	No
as-1	NA		Yes	Yes	Yes	Yes	Yes	Yes	Yes	Yes	Yes	Yes	Yes	Yes	Yes	Yes	Yes	Yes	Yes	Yes	Yes	Yes	Yes
AT~TATA-box	NA		Yes	Yes	Yes	Yes	Yes	Yes	Yes	Yes	Yes	Yes	Yes	No	Yes	Yes	Yes	Yes	Yes	Yes	Yes	Yes	Yes
box S	NA		Yes	No	Yes	Yes	Yes	No	Yes	Yes	No	No	No	No	Yes	No	No	No	No	Yes	Yes	No	No
CARE	NA		Yes	Yes	Yes	No	No	No	Yes	No	No	Yes	No	No	No	No	No	No	Yes	Yes	No	No	No
CCGTCC motif	NA		Yes	Yes	Yes	Yes	Yes	No	Yes	Yes	No	Yes	Yes	Yes	No	No	Yes	Yes	Yes	Yes	Yes	No	No
CCGTCC-box	NA		Yes	Yes	Yes	Yes	Yes	No	Yes	Yes	No	Yes	Yes	Yes	No	No	Yes	No	Yes	Yes	Yes	No	No
CTAG-motif	NA		Yes	Yes	Yes	Yes	Yes	Yes	Yes	Yes	Yes	Yes	No	No	No	Yes	Yes	Yes	Yes	No	Yes	No	Yes
dOCT	NA		No	No	No	No	No	No	Yes	No	No	No	No	Yes	No	No	No	No	No	No	No	No	No
DRE core	NA		Yes	No	No	No	Yes	Yes	Yes	Yes	No	Yes	Yes	No	Yes	Yes	Yes	Yes	No	Yes	Yes	No	No
DRE1	NA		Yes	No	Yes	Yes	No	Yes	No	No	No	No	No	No	No	Yes	No	No	Yes	No	No	No	Yes
E2Fb	NA		No	Yes	No	No	No	No	No	No	Yes	No	No	No	No	No	No	No	Yes	No	No	No	No
ERE	NA		Yes	Yes	Yes	Yes	No	Yes	Yes	Yes	Yes	Yes	No	Yes	No	Yes	Yes	Yes	No	No	Yes	Yes	Yes
F-box	NA		Yes	No	Yes	Yes	No	No	Yes	No	Yes	Yes	No	Yes	No	No	Yes	No	Yes	No	No	Yes	No
MYB	NA		Yes	Yes	Yes	Yes	Yes	Yes	Yes	Yes	Yes	Yes	Yes	Yes	Yes	Yes	Yes	Yes	Yes	Yes	Yes	Yes	Yes
Myb	NA		Yes	Yes	Yes	Yes	Yes	Yes	Yes	Yes	Yes	Yes	Yes	Yes	Yes	Yes	Yes	Yes	Yes	Yes	Yes	Yes	Yes
MYB recognition site	NA		Yes	Yes	Yes	No	Yes	Yes	Yes	Yes	No	Yes	Yes	No	No	Yes	Yes	Yes	Yes	Yes	Yes	Yes	Yes
Myb-binding site	NA		Yes	Yes	Yes	Yes	Yes	Yes	Yes	Yes	Yes	Yes	Yes	Yes	Yes	Yes	Yes	Yes	Yes	Yes	Yes	Yes	Yes
MYB-like sequence	NA		Yes	Yes	Yes	Yes	Yes	Yes	Yes	Yes	Yes	Yes	Yes	No	No	Yes	Yes	Yes	Yes	No	Yes	Yes	Yes
MYC	NA		Yes	Yes	Yes	Yes	Yes	Yes	Yes	Yes	Yes	Yes	Yes	Yes	Yes	Yes	Yes	Yes	Yes	Yes	Yes	Yes	Yes
Myc	NA		Yes	Yes	Yes	Yes	No	Yes	Yes	No	Yes	Yes	Yes	No	Yes	No	Yes	No	Yes	No	No	Yes	Yes
NON-box	NA		No	No	No	No	No	Yes	No	No	No	No	No	No	No	No	No	No	No	No	No	No	No
re2f-1	NA		No	No	No	No	No	No	No	No	No	No	No	No	No	No	Yes	No	No	No	No	No	Yes
STRE	NA		Yes	Yes	Yes	Yes	Yes	Yes	Yes	Yes	Yes	Yes	Yes	Yes	Yes	Yes	Yes	Yes	Yes	Yes	Yes	No	Yes
TATA	NA		Yes	Yes	Yes	Yes	Yes	Yes	Yes	Yes	No	Yes	Yes	No	No	Yes	Yes	No	Yes	No	Yes	Yes	No
TCA	NA		Yes	Yes	Yes	Yes	Yes	No	Yes	Yes	Yes	Yes	Yes	Yes	No	Yes	Yes	Yes	Yes	No	Yes	Yes	Yes
Unnamed__1	NA		Yes	Yes	Yes	Yes	Yes	Yes	Yes	Yes	Yes	Yes	No	Yes	Yes	Yes	Yes	Yes	Yes	Yes	Yes	Yes	Yes
Unnamed__10	NA		Yes	Yes	No	No	Yes	No	No	No	No	No	Yes	No	No	No	Yes	Yes	No	No	No	No	No
Unnamed__12	NA		Yes	Yes	No	No	Yes	No	No	No	No	No	Yes	No	No	No	Yes	Yes	No	No	No	No	No
Unnamed__14	NA		Yes	Yes	No	No	Yes	No	No	No	No	No	Yes	No	No	No	Yes	Yes	No	No	No	No	No
Unnamed__16	NA		No	No	No	No	No	Yes	Yes	Yes	No	No	No	No	No	No	No	No	No	No	No	No	No
Unnamed__2	NA		Yes	Yes	No	Yes	Yes	Yes	No	No	Yes	No	Yes	No	No	Yes	Yes	Yes	Yes	No	Yes	No	Yes
Unnamed__4	NA		Yes	Yes	Yes	Yes	Yes	Yes	Yes	Yes	Yes	Yes	Yes	Yes	Yes	Yes	Yes	Yes	Yes	Yes	Yes	Yes	Yes
Unnamed__6	NA		Yes	No	Yes	Yes	Yes	No	No	Yes	Yes	No	Yes	Yes	No	Yes	Yes	Yes	Yes	No	Yes	Yes	No
Unnamed__8	NA		Yes	Yes	No	No	Yes	No	No	No	No	No	Yes	No	No	No	Yes	Yes	No	No	No	No	No
W box	NA		Yes	Yes	Yes	Yes	Yes	No	Yes	Yes	Yes	Yes	Yes	Yes	Yes	Yes	Yes	Yes	Yes	Yes	Yes	Yes	Yes
WRE3	NA		Yes	Yes	Yes	Yes	Yes	Yes	Yes	Yes	Yes	Yes	Yes	Yes	Yes	Yes	Yes	Yes	Yes	Yes	Yes	Yes	Yes
WUN-motif	NA		Yes	Yes	Yes	Yes	Yes	Yes	Yes	Yes	Yes	Yes	Yes	Yes	No	Yes	Yes	Yes	Yes	No	No	No	No
GC-repeat	NA		No	No	Yes	No	No	No	No	No	No	No	No	No	No	No	No	No	No	No	No	No	No
Y-box	NA		No	No	No	Yes	Yes	No	No	No	No	No	No	No	No	No	No	No	No	No	No	No	No
plant_AP-2-like	NA		Yes	No	No	No	No	No	No	No	No	No	No	No	No	No	No	No	No	No	No	No	No
